# Supplementary material for: Constitutive BRCA1 Promoter Hypermethylation Can Be a Predisposing Event in Isolated Early-Onset Breast Cancer
Source: Cancers (Basel). 2019 Jan 9;11(1):58. doi: 10.3390/cancers11010058 (PMC6356733; doi:10.3390/cancers11010058)
Supplement: Supplementary file 1 [file cancers-11-00058-s001.zip]

Archive with 3 entries (2 files):
- cancers-417157-suppl-final/
- cancers-417157-suppl-final/cancers-417157-suppl.-proof.docx
- cancers-417157-suppl-final/Supplementary tables.xlsx
