# Supplementary material for: Constitutive BRCA1 Promoter Hypermethylation Can Be a Predisposing Event in Isolated Early-Onset Breast Cancer
Source: Cancers (Basel). 2019 Jan 9;11(1):58. doi: 10.3390/cancers11010058 (PMC6356733; doi:10.3390/cancers11010058)
Supplement: Supplementary file 1 [file cancers-11-00058-s001.zip › cancers-417157-suppl-final/Supplementary tables.xlsx]

## Sheet: Table S1
Table S1: Methylation levels of selected CpGs in blood DNA samples from 60 healthy controls
CpGs / Controls	C1	C2	C3	C4	C5	C6	C7	C8	C9	C10	C11	C12	C13	C14	C15	C16	C17	C18	C19	C20	C21	C22	C23	C24	C25	C26	C27	C28	C29	C30	C31	C32	C33	C34	C35	C36	C37	C38	C39	C40	C41	C42	C43	C44	C45	C46	C47	C48	C49
ATM_p_2_CpG_1	0	0.07	0	0.01	0.03	0	ND	ND	ND	0	0.01	0.035	0.048	0.046	0.0375	0	0.03	ND	0.03	0.05	ND	0	ND	ND	ND	0.07	0.01	ND	0.13	ND	0.03	0	ND	ND	ND	0	0.05	0	ND	0	0	0	0	0.01	0.01	ND	0	0.06	0.04
ATM_p_2_CpG_6	0	0.02	0	0.02	0	0	ND	ND	ND	0	0.02	0.0225	0.018	0.02	0.02	0	0	0	0.02	0.01	ND	0	ND	ND	ND	ND	0	ND	ND	0	0.02	0.1	ND	ND	ND	0	0.07	0.13	ND	0.07	0	0.05	0	0.04	0	ND	0.01	0.01	0.02
ATM_p_2_CpG_10.11	0.03	0.07	0.04	0.07	0.09	0.04	ND	ND	ND	0.1	0.11	0.055	0.052	0.064	0.05	0.2	0.06	0.25	0.05	0.03	ND	0.03	ND	ND	ND	0.03	0.04	ND	0.04	0.03	0.04	0.12	ND	ND	ND	0.04	0.04	0.02	ND	0.04	0.03	0.04	0.02	0.04	0.03	ND	0.03	0.04	0.05
ATM_p_2_CpG_13.14	0	0.03	0	0	0.01	0.06	ND	ND	ND	0.05	0.06	0.04	0.028	0.032	0.0225	0.01	0.02	0	0.06	0.05	ND	0	ND	ND	ND	0.03	0.03	ND	0.01	0.01	0.06	0	ND	ND	ND	0.01	0.05	0.03	ND	0.02	0.05	0.07	ND	0.03	0	ND	0.02	0.03	0.08
ATM_p_2_CpG_20.21	0.02	0.02	0.01	0.02	0.01	0.03	ND	ND	ND	0.04	0.04	0.0275	0.026	0.028	0.0175	0.05	0.03	0.03	0.02	0.02	ND	0.03	ND	ND	ND	0.05	0.05	ND	0.03	0.04	0.03	0.03	ND	ND	ND	0.02	0.03	0.02	ND	0.02	0.03	0.03	0.04	0.03	0.03	ND	0.03	0.02	0.03
ATM_p_2_CpG_27	0.13	0.08	0.09	0.08	0.08	0.07	ND	ND	ND	0.13	0.08	0.1025	0.112	0.112	0.105	0.17	0.12	0.17	0.14	0.16	ND	0.25	ND	ND	ND	0.18	0.09	ND	0.14	0.21	0.1	0.13	ND	ND	ND	0.14	0.16	0.18	ND	0.15	0.17	0.1	0.18	0.11	0.16	ND	0.18	0.09	0.1
ATM_p_2_CpG_28	0	0.09	0	0	0.02	0.06	ND	ND	ND	0.01	0.01	0.015	0.012	0.028	0.015	0.02	0.02	0	0.01	0.03	ND	0	ND	ND	ND	0.07	0.02	ND	0.15	0.05	0.03	0.03	ND	ND	ND	0.07	0.03	0.01	ND	0.05	0.01	0.03	0.07	0.03	0.01	ND	0.03	0.01	0.01
ATM_p_2_CpG_29	ND	0.08	0	0	0	0	ND	ND	ND	0	0	0.0125	0.002	0	0	0	0	0	0	ND	ND	ND	ND	ND	ND	ND	0	ND	ND	ND	0	ND	ND	ND	ND	0	0	ND	ND	0	0	0	ND	0.01	0	ND	0	0	0
ATM_p_2_CpG_33	0.01	0.01	0	0.01	0.03	0.07	ND	ND	ND	0.02	0.04	0.0175	0.014	0.016	0.01	0.01	0.01	0.01	0.01	0.02	ND	0.03	ND	ND	ND	0.02	0.03	ND	0.1	ND	0.06	0	ND	ND	ND	0	0.03	0.05	ND	0	0.01	0.02	ND	0.01	0.04	ND	0.12	0.02	0.03
BRCA1_CpG_3	0.02	0.04	0.03	0.01	0.07	0.01	0.02	0.02	0.04	0.02	0.02	0.0175	0.036	0.032	0.02	0.11	0.03	0.01	0.03	0.04	0.04	0.03	0.04	0.05	0.02	0.01	0.03	0.04	0.03	0.03	0.03	0.04	0.01	0.04	0.03	0.02	0.03	0.05	0.02	0.04	0.02	0.02	0.04	0.05	0.03	0.03	0.04	0.04	0.04
BRCA1_CpG_4	0.19	0.14	0.14	0.21	0.27	0.03	0.01	0.03	0.03	0.03	0.03	0.08	0.094	0.132	0.118	0.15	0.1	0.03	0.06	0.1	0.13	0.2	0.19	0.24	0.14	0.11	0.1	0.19	0.1	0.09	0.1	0.08	0.09	0.08	0.05	0.17	0.1	0.12	0.19	0.25	0.06	0.07	0.09	0.08	0.04	0.1	0.09	0.09	0.11
BRCA1_CpG_6	0.06	0.07	0.07	0.05	ND	0.03	0.01	0.02	0.02	0.04	0.01	0.04	0.056	0.038	0.034	0.08	0.04	0.02	0.02	0.01	0.02	0.06	0.02	0.06	0.05	0	0.03	0.06	0.07	0.07	0.04	0.02	0.04	0.04	0.02	0.01	0.01	0.04	0.03	0.03	0.02	0.02	0.01	0.04	0.04	0.03	0.04	0.04	0.04
BRCA1_CpG_8	0.09	0.07	0.06	0.07	0.06	0.1	0.06	0.05	0.02	0.06	0.07	0.0675	0.048	0.066	0.068	0.14	0.06	0.09	0.08	0.08	0.08	0.06	0.07	0.08	0.1	0.09	0.11	0.09	0.07	0.08	0.08	0.06	0.09	0.09	0.08	0.05	0.08	0.09	0.07	0.08	0.07	0.07	0.05	0.07	0.08	0.07	0.07	0.07	0.06
BRCA1_CpG_10.11	0.01	0.02	0.01	0	0.1	0.01	0	0.01	0.01	0	0.01	0.02	0.004	0.014	0.014	0.04	0.01	0	0.01	0.01	0.01	0.01	0	0.01	0	0.01	0.01	0.01	0.02	0	0.01	0.03	0.02	0.03	0.01	0.01	0.01	0.02	0	0.01	0	0.03	0.01	0	0	0.01	0.01	0	0.01
BRCA1_CpG_13.14.15	0.01	0.02	0.01	0.01	0.04	0.03	0.01	0.03	0.01	0.03	0.01	0.015	0.024	0.018	0.022	0.09	0.02	0.01	0.03	0.01	0.01	0.01	0.01	0.02	0.02	0.01	0.02	0.02	0.02	0.04	0.01	0.01	0.02	0.02	0.02	0.01	0.01	0.03	0.02	0.02	0.02	0.01	0.01	0.02	0.01	0.02	0.02	0.01	0.01
BRCA1_CpG_16	0.02	0.02	0.01	0.02	0	0.03	0.01	0.02	0.03	0	0.02	0.02	0.006	0.02	0.01	0.09	0.02	0.02	0.02	0.02	0.02	0.03	0.03	0.03	0.02	0.01	0.01	0.02	0.02	0.02	0.02	0.02	0.02	0.02	0.02	0.02	0.03	0.04	0.01	0.02	0	0.02	0.02	0	0.02	0.03	0.04	0.04	0
BRCA1_CpG_17	0.04	0.03	0	0.14	ND	0.01	0.01	0.01	0.04	0.01	0.01	0.0175	0.026	0.072	0.034	0.1	0.01	0.03	0.03	0.01	0.01	0.03	0.02	0.05	0.03	0.02	0.01	0.03	0.02	0.01	0.03	0.02	0.01	0.03	0.02	0.03	0.02	0.03	0.04	0	0.01	0.01	0.02	0.04	0.02	0.04	0.01	0.03	0.01
BRCA1_CpG_18	0.06	0.06	0.06	0.06	0.08	0.11	0.06	0.06	0.03	0.04	0.06	0.065	0.056	0.072	0.08	0.14	0.07	0.06	0.06	0.08	0.06	0.06	0.07	0.05	0.07	0.07	0.07	0.07	0.07	0.06	0.08	0.05	0.07	0.08	0.07	0.07	0.06	0.07	0.07	0.07	0.06	0.07	0.06	0.07	0.06	0.08	0.08	0.07	0.06
BRCA2_2_CpG_1.2	0.02	0.03	0.01	0	0.05	ND	0.01	0.01	0.01	0.01	0	0.012	0.006	0.008	0.008	0.02	0.01	0.02	0.01	0.01	0.02	0.02	0.03	0.03	0.02	0.06	0.01	0.05	0.01	0.01	0	0.01	0.01	0.02	0.01	0.02	0.06	0.02	0.03	0.03	0.03	0	0.01	0.01	0.01	0.02	0.02	0.01	0.01
BRCA2_2_CpG_4.5	0.14	0.01	0.01	0.02	0.01	ND	0.03	0.02	0.01	0.05	0.03	0.046	0.048	0.04	0.04	0.01	0.07	0.07	0	0.04	0.13	0.09	0.13	0.12	0.02	0.02	0.01	0.09	0.06	0.08	0.05	0.02	0.07	0.04	0.01	0.03	0.16	0.04	0.07	0.09	0.03	0.02	0.08	0.02	0.04	0.04	0.12	0	0.03
BRCA2_2_CpG_6.7	0.13	0.05	0.04	0.04	0.05	ND	0.04	0.02	0.02	0.03	0.04	0.05	0.082	0.088	0.078	0.04	0.08	0.08	0.1	0.08	0.12	0.09	0.12	0.09	0.05	0.05	0.05	0.07	0.07	0.07	0.07	0.02	0.05	0.08	0.02	0.05	0.11	0.08	0.04	0.1	0.04	0.03	0.08	0.04	0.05	0.06	0.05	0.06	0.05
BRCA2_2_CpG_10.11.12	0.01	0.01	0.01	0.02	0.01	ND	0.02	0.02	0.02	0.01	0.01	0.034	0.032	0.028	0.012	0.02	0.04	0.03	0.04	0.01	0.03	0.03	ND	0.02	0.02	0.01	0.02	0.02	0.03	0.02	0.01	0.01	0.01	0.02	0.02	0.02	0.03	0.01	0.01	0	0.02	0.02	0.02	0.05	0.01	0.01	0.02	0	0.02
BRCA2_2_CpG_13	0.04	0.02	0.05	0.03	0.02	ND	0.03	0.04	0.02	0.04	0.04	0.044	0.022	0.026	0.046	0.02	0.05	0.06	0.04	0.04	0.06	0.05	0.03	0.02	0.04	0.01	0.03	0.04	0.03	0	0.01	0.04	0.03	0.03	0.02	0.03	0.03	0.04	0.06	0.04	0.03	0.02	0	0.01	0.04	0.07	0.04	0	0.04
BRCA2_2_CpG_14	0.04	0.04	0.04	0.03	0.06	ND	0.03	0.04	0.01	0.04	0	0.024	0.022	0.042	0.03	0.04	0.08	0.03	0.03	0.02	0.13	0.05	0.04	0.2	0.02	0.05	0.06	0.02	0.04	0.03	0.02	0.02	0.04	0.06	0.02	0.03	0.05	0.03	0.02	0.02	0.01	0.06	0.08	0.05	0.04	0	0.03	0.15	0.01
BRCA2_2_CpG_15.16.17	0.09	0.05	0.01	0.03	0.01	ND	0.01	0.01	0.03	0.01	0.02	0.038	0.014	0.024	0.0275	0.01	0.01	0.02	0.01	0.04	0.01	0.01	0.05	0.03	0.03	0.01	0.03	0.03	0.01	0.05	0.06	0.01	0.04	0.01	0.02	0.02	0.03	0.03	0.01	0.03	0.01	0.01	0.13	0.01	0.01	0.04	0.03	0.07	0.01
BRCA2_2_CpG_18.19.20.21	0	0.03	0.02	0.03	0.05	ND	0.03	0.06	0.03	0.04	0.01	0.034	0.028	0.03	0.0266667	0.02	0.03	0.03	0.01	0.01	0.04	0.08	0.09	0.04	0.01	0.02	0.03	0.03	0.03	0.01	0.01	0.04	0.02	0.03	0.02	0.03	0.09	0.1	ND	0.04	0.19	0.11	0.06	0.08	0.08	0.02	0.04	0.08	0.04
BRCA2_2_CpG_22.23	0.02	0	0.01	0.07	0.12	ND	0.02	0.03	0.04	0.01	0.02	0.036	0.028	0.032	0.038	0	0.02	0.01	0.02	0.07	0.01	0.04	0.03	0.07	0.03	0.08	0.02	0.05	0.04	0.04	0.01	0.19	0.03	0.01	0.02	0.01	0.04	0.06	0.06	0.07	0.05	0.02	0.03	0.02	0.02	0.05	0.03	0.02	0.03
BRCA2_2_CpG_27.28.29	0.06	0.04	0.04	0.06	0.09	ND	0.03	0.03	0.04	0.03	0.01	0.06	0.064	0.054	0.055	0.06	0.09	0.04	0.08	0.05	0.09	0.05	0.07	0.09	0.02	0.05	0.04	0.06	0.05	0.05	0.04	0.03	0.07	0.06	0.04	0.06	0.05	0.03	0.38	0.02	0.07	0.09	0.09	0.1	0.08	0.04	0.04	0.07	0.05
BRCA2_2_CpG_30.31	0.01	0.02	0.01	0.01	0	ND	0.02	0	0.02	0.02	0.03	0.022	0.032	0.014	0.014	0.03	0	0.03	0.04	0.02	0.03	0	0.01	0.01	0.01	0.01	0.02	0.01	0.01	0.01	0.01	0.01	0.02	0.04	0.02	0	0.03	0.02	0.02	0	0	0.03	0	0.08	0.01	0.02	0.02	0.05	0.03
BRCA2_2_CpG_32.33	0.08	0.06	0.03	0.02	0.04	ND	0.06	0.1	0.09	0.08	0.04	0.09	0.084	0.066	0.086	0.08	0.14	0.07	0.12	0.03	0.1	0.08	0.11	0.07	0.02	0.03	0.03	0.04	0.04	0.08	0.09	0.03	0.11	0.06	0.06	0.04	0.07	0.05	0.08	0.06	0.12	0.13	0.3	0.1	0.08	0.13	0.07	0.07	0.05
BRCA2_2_CpG_35.36	0	0.01	0.01	0.01	0.01	ND	0.03	0.01	0.03	0.01	0.01	0.016	0.022	0.02	0.016	0.01	0.01	0.02	0.02	0.02	0.03	0.03	0.03	0.01	0.02	0.01	0.02	0.02	0.01	0.01	0	0.02	0.03	0.02	0.02	0.02	0.01	0.01	0.02	0.01	0	0	0.02	0.02	0.02	0.01	0.02	0.05	0.01
BRCA2_2_CpG_44	0.02	0.04	0.02	0.05	0.05	ND	0.01	0.01	0.01	0.01	0.01	0.008	0.034	0.022	0.02	0.02	0.03	0.01	0.01	0.05	0.06	0.04	0.06	0.06	0.06	0.06	0.06	0.05	0.04	0.03	0.03	0.01	0.01	0.01	0.02	0.03	0.08	0.05	0.04	0.04	0.01	0.01	0.03	0.02	0.04	0.02	0.02	0.08	0.02
CDH1_CpG_1.2	ND	ND	0.12	0.16	0.07	0.07	0.08	0.07	0.05	0.05	0.07	ND	0.106	0.08	0.094	0.02	0.09	0.02	0.09	0.06	ND	0.09	0.09	0.1	0.09	0.16	0.03	0.06	0	0.04	0.1	0.1	0.09	0.1	0.16	0.1	0.09	0.12	0.14	0.08	0.05	0.09	0.1	0.08	0.07	0.13	ND	0.11	0.1
CDH1_CpG_3	0	ND	0.05	0	0	0.02	0.01	0.02	0.01	0	0.02	0.0075	0.006	0.006	0	0	0	0	0.01	0	0	0.01	ND	0	0	0.02	0.1	0	0.04	0.02	0.04	0	0	0.02	0	0	ND	0.01	0.04	0.03	0.05	0.02	0.03	0.04	0.01	0.02	0.04	0.02	0.03
CDH1_CpG_4.5.6	0.08	0.07	0.09	0.1	0.09	0.07	0.1	0.12	0.07	0.08	0.1	0.1175	0.095	0.082	0.088	0.08	0.06	0.08	0.1	0.11	0.1	0.07	0.05	0.06	0.09	0.09	0.09	0.08	0.09	0.07	0.08	0.12	0.1	0.09	0.14	0.08	0.1	0.13	0.09	0.05	0.08	0.09	0.09	0.07	0.07	0.1	0.1	0.09	0.1
CDH1_CpG_7	0.08	0.1	0.14	0.15	0.12	0.11	0.16	0.13	0.12	0.1	0.14	0.15	0.128	0.104	0.116	0.1	0.11	0.1	0.1	0.13	0.17	0.11	0.08	0.08	0.13	0.15	0.16	0.09	0.13	0.1	0.09	0.12	0.14	0.15	0.14	0.13	0.14	0.17	0.14	0.1	0.09	0.12	0.17	0.1	0.09	0.13	0.14	0.14	0.12
CDH1_CpG_8.9	0.07	0.06	0.09	0.08	0.1	0.07	0.08	0.06	0.06	0.06	0.07	0.0975	0.084	0.064	0.084	0.09	0.06	0.08	0.06	0.09	0.11	0.07	0.05	0.07	0.09	0.08	0.09	0.07	0.07	0.06	0.06	0.08	0.07	0.08	0.08	0.07	0.09	0.14	0.05	0.04	0.06	0.06	0.1	0.07	0.05	0.07	0.08	0.06	0.09
CDH1_CpG_10	0.08	0.09	0.1	0.13	0.1	0.09	0.11	0.11	0.09	0.08	0.09	0.13	0.112	0.09	0.092	0.09	0.1	0.08	0.09	0.12	0.12	0.07	0.07	0.08	0.08	0.1	0.13	0.07	0.08	0.08	0.09	0.09	0.08	0.1	0.09	0.09	0.11	0.16	0.11	0.06	0.09	0.07	0.14	0.1	0.07	0.11	0.1	0.09	0.13
CDH1_CpG_11	0.16	0.23	ND	ND	0.1	0.05	0.08	0	0.08	0.04	0.06	0.0775	0.132	0.08	0.118	0.05	0.05	0.06	0.07	ND	0.17	0.08	0.14	0.08	0.1	0.1	0.11	0.1	0.07	0.06	0.07	0.07	0.1	0.06	0.04	ND	0.12	ND	0.07	0.07	0.04	0.06	0.07	0.05	0.03	0.08	0.07	0.06	0.05
CDH1_CpG_16.17	0	0.01	0.02	0.01	0.02	0.01	0.01	0.01	0.02	0	0.01	0.0125	0.012	0.0225	0.018	0.01	0.02	0.02	0.01	0.03	0.04	0.01	0.02	0.02	0	0.02	0.02	0.03	0.03	0.02	0.02	0.02	0.03	0.02	0.04	0.01	0.04	0.16	0	0.01	0.02	0.01	0.03	0.02	0.02	0.02	0.02	0.01	0
CDH1_CpG_18	0.08	0.08	0.08	0.11	0.06	0.08	0.11	0.14	0.08	0.11	0.12	0.1225	0.106	0.08	0.112	0.09	0.11	0.12	0.1	0.13	0.11	0.14	0.06	0.1	0.13	0.16	0.14	0.11	0.1	0.11	0.08	0.06	0.06	0.13	0.07	0.09	0.12	0.14	0.15	0.1	0.09	0.08	0.17	0.09	0.09	0.14	0.15	0.13	0.13
CDH1_CpG_19	0.06	0.04	0.04	0.07	0.05	0.07	0.07	0.05	0.06	0.05	0.05	0.06	0.056	0.054	0.052	0.06	0.06	0.06	0.06	0.06	0.05	0.06	0.05	0.06	0.06	0.06	0.06	0.06	0.07	0.06	0.08	0.07	0.08	0.09	0.09	0.06	0.06	ND	0.07	0.06	0.04	0.04	0.08	0.06	0.05	0.09	0.08	0.07	0.07
CDH1_CpG_20.21	0.01	0.03	0.02	0.02	0.02	0.03	0.03	0.04	0.03	0.03	0.04	0.0225	0.032	0.0175	0.018	0.02	0.04	0.04	0.02	ND	0.02	0.05	0.01	0.04	0.1	0.04	0.03	0.05	0.05	0.06	0.03	0.01	0.02	0.05	0.03	0.04	0.03	0.27	0.04	0.04	0.01	0.02	0.05	0.06	0.03	0.04	0.05	0.03	0.04
FANCM_CpG_1	0.02	0	0.01	0.03	0.02	0.04	0.03	0.03	0.03	0.03	0.04	0.03	0.032	0.032	0.034	0.03	0.03	0	0.04	0.02	0.03	0.05	0.03	0.03	0.03	0.03	0.04	0.04	0.03	0.03	0.03	0.03	0.02	0.06	ND	0.04	0.04	0.05	0.04	0.04	0.02	0.03	0.02	0.04	0.03	0.03	0.03	0.03	0.03
FANCM_CpG_2	0.02	0.02	0.02	0.02	0.02	0.03	0.02	0.03	0.03	0.02	0.03	0.028	0.024	0.024	0.024	0.03	0.02	0.04	0.03	0.02	0.02	0.02	0.02	0.02	0.02	0.02	0.02	0.01	0.02	0.02	0.02	0.03	0.05	0.03	0.02	0.02	0.02	0.01	0.02	0.02	0.02	0.02	0.02	0.01	0.03	0.04	0.03	0.01	0.03
FANCM_CpG_3	0.04	0.04	0.05	0.07	0.04	0.05	0.03	0.04	0.04	0.04	0.04	0.044	0.044	0.048	0.048	0.04	0.04	0.07	0.04	0.05	0.04	0.04	0.06	0.05	0.05	0.05	0.05	0.05	0.05	0.05	0.05	0.05	0.06	0.05	0.06	ND	0.07	0.06	0.06	0.05	0.03	0.05	0.04	0.04	0.04	0.04	0.04	0.04	0.04
FANCM_CpG_4	0.04	0.05	0.03	0.05	0.04	0.06	0.05	0.03	0.03	0.04	0.04	0.034	0.044	0.028	0.022	0.04	0.05	0.06	0.05	0.04	0.03	0.03	0.04	0.04	0.05	0.05	0.06	0.05	0.06	0.04	0.05	0.05	0.03	0.04	0.03	0.04	0.04	0.03	0.04	0.04	0.06	0.05	0.06	0.06	0.06	0.06	0.05	0.05	0.06
FANCM_CpG_10	0.03	0.02	0.03	0.03	0.03	0.05	0.03	0.03	0.03	0.02	0.02	0.034	0.026	0.026	0.028	0.03	0.03	0.04	0.03	0.02	0.03	0.02	0.02	0.03	0.02	0.01	0.02	0.02	0.03	0.02	0.02	0.03	0.03	0.05	0.03	0.04	0.02	0.04	0.04	0.02	0.03	0.02	0.03	0.03	0.02	0.04	0.05	0.03	0.04
FANCM_CpG_11	0.04	0.06	0.06	0.04	0.07	0.04	0.04	0.04	0.03	0.03	0.03	0.034	0.046	0.048	0.042	0.05	0.05	0.01	0.03	0.03	0.05	0.06	0.05	0.06	0.06	0.05	0	0.05	0.05	0.05	0.05	0.05	0.06	0.03	0.03	0.04	0.06	0.06	0.03	0.02	0.04	0.02	0.04	0.03	0.03	0.05	0.04	0.05	0.04
FANCM_CpG_12	0	0	0	0	0	0	0	0	0	0	0	0.004	0	0.004	0.038	0	0	0	0	0.01	0.01	0	0	0	0	0	0.04	0.06	0	0.02	0	0	0	ND	0	0	0.01	0.1	0.03	0.02	0	0	0	0	0	0	0	0.01	0
FANCM_CpG_13	0.02	0.06	0.03	0.03	0.03	0.04	0.03	0.03	0.03	0.02	0.03	0.026	0.032	0.022	0.024	0.03	0.03	0.03	0.04	0.03	0.03	0.03	0.03	0.02	0.02	0.03	0.03	0.03	0.03	0.04	0.04	0.04	0.05	0.05	0.04	0.03	0.03	0.03	0.03	0.03	0.03	0.04	0.04	0.04	0.03	0.04	0.03	0.04	0.04
LKB1_CpG_1.2	0.05	0.05	0.06	0.03	0.03	0.04	0.05	0.05	0.04	0.06	0.04	0.056	0.06	0.048	0.068	0.04	0.05	0.06	0.08	0.07	0.1	0.05	0.09	0.07	0.09	0.05	0.05	0.06	0.06	0.04	0.06	0.04	0.05	0.07	0.06	0.06	0.08	0.06	0.07	0.06	0.03	0.05	0.06	0.05	0.06	0.04	0.06	0.05	0.05
LKB1_CpG_3	0.03	0.01	0.03	0.02	0.04	0.05	0.02	0.02	0.04	0.04	0.03	0.026	0.026	0.02	0.02	0.03	0.03	0.03	0.02	0.02	0.03	0.04	0.03	0.02	0.02	0.01	0.02	0.01	0.01	0.02	0.03	0	0.05	0.03	0.02	0.01	0.03	0.04	0.03	0.03	0.01	0.02	0.01	0.03	0.02	0.04	0.04	0.04	0.03
LKB1_CpG_5.6	0.02	0.04	0.05	0.04	0.06	0.04	0.02	0.03	0.05	0.03	0.04	0.022	0.034	0.038	0.038	0.03	0.03	0.03	0.04	0.03	0.04	0.03	0.05	0.03	0.06	0.03	0.03	0.03	0.03	0.03	0.03	0.08	0.03	0.04	0.04	0.06	0.03	0.03	0.04	0.03	0.03	0.02	0.03	0.03	0.03	0.04	0.04	0.03	0.04
LKB1_CpG_7	0.02	0.01	0.03	0.02	0.03	0.05	0.04	0.04	0.02	0.04	0.04	0.032	0.034	0.038	0.036	0.04	0.03	0.04	0.03	0.03	0.03	0.02	0.03	0.03	0.04	0.03	0.02	0.03	0.02	0.03	0.03	0.02	0.03	0.04	0.04	0.03	0.02	0.03	0.02	0.02	0.02	0.02	0.03	0.02	0.03	0.04	0.04	0.04	0.03
LKB1_CpG_8.9	0.02	0.03	0.02	0.02	0.02	0.04	0.01	0.02	0.05	0.03	0.03	0.024	0.03	0.026	0.03	0.03	0.03	0.03	0.04	0.03	0.02	0.05	0.03	0.03	0.02	0.02	0.03	0.02	0.02	0.03	0.02	0.12	0.03	0.03	0.05	0.03	0.03	0.04	0.03	0.03	0.01	0	0.01	0.03	0.03	0.02	0.03	0.02	0.04
LKB1_CpG_10.11.12	0.1	0.08	0.11	0.08	0.08	0.13	0.14	0.11	0.13	0.15	0.11	0.092	0.094	0.09	0.092	0.1	0.11	0.12	0.12	0.09	0.1	0.11	0.08	0.09	0.08	0.1	0.12	0.11	0.11	0.12	0.11	0.13	0.12	0.1	0.13	0.11	0.1	0.13	0.12	0.1	0.12	0.11	0.11	0.13	0.13	0.09	0.11	0.11	0.11
LKB1_CpG_17	0.02	0.02	0.02	0.01	0	0.04	0.02	0.02	0.03	0.01	0.02	0.022	0.02	0.012	0.02	0.03	0.02	0.02	0.02	0.01	0.02	0.01	0.01	0.01	0.02	0.02	0	0.01	0.02	0.03	0.01	0.02	0.03	0.02	0.04	0.02	0.02	0.01	0.02	0.02	0.02	0.02	0.02	0.02	0.02	0.03	0.03	0.04	0.03
LKB1_CpG_19	0	ND	0	ND	0	0.01	0.01	0	0	0	0.01	0	0	0.006	0.014	0.01	0	0.01	0.01	0	0	0.01	0	0	0.01	0	0.01	0.01	0	0	0.01	0.02	0	0.01	0	0	0	0	0	0.01	0.01	0.01	0.01	0.01	0.02	0	0.01	0.01	0.01
LKB1_CpG_21	0.02	0.02	0.04	0.02	0.03	0.04	0.04	0.03	0.04	0.04	0.03	0.018	0.024	0.02	0.024	0.02	0.03	0.02	0.03	0.02	0.02	0.03	0.02	0.02	0.03	0.02	0.03	0.03	0.03	0.03	0.03	0.03	0.02	0.02	0.03	0.04	0.02	0.03	0.02	0.03	0.03	0.03	0.02	0.02	0.04	0.03	0.03	0.02	0.02
NBS1_2_CpG_1	0	0.02	0.03	0.03	0	0.03	0.03	0.02	0.02	0.04	0.01	0.034	0.03	0.034	0.03	0.04	0.04	0.05	0.04	0.04	0.02	0.01	0.01	0.01	0.01	0.01	0.02	0.03	0.03	0.02	0.02	0.02	0.02	0.03	0.02	0.02	0.03	0.03	0.01	0.05	0.03	0.03	0.04	0.02	0.02	0.02	0.04	0.05	0.04
NBS1_2_CpG_2	0.01	0.02	0.04	0.02	0	0.02	0.01	0	0.01	0.02	0	0.014	0.0025	0.012	0.01	0.02	0.02	0.02	0.03	0.02	0.02	0	0	0.01	0	0	0.01	0.01	0	0.03	0.01	0	0	0.01	0	0.01	0	0.01	0	0.01	0.03	0.01	0.01	0.01	0.02	0.01	0	0.01	0.01
NBS1_2_CpG_5	0.03	0.03	0.01	0.02	0.01	0.02	0.01	0.01	0.02	0.02	0.01	0.016	0.0175	0.02	0.016	0.02	0.02	0.02	0.02	0.02	0.03	0.02	0.02	0.03	0.03	0.02	0.02	0.03	0.03	0.03	0.02	0.02	0.02	0.04	0.02	0.02	0.02	0.02	0.03	0.02	0.01	0.01	0.02	0.02	0.02	0.01	0.01	0.02	0.02
NBS1_2_CpG_15.16	0	0	0.01	ND	0.01	0.01	0	0.01	0.01	0	0	0	0.0125	0.01	0.01	0.01	0.01	0	0	0.01	0	0	0.01	0	0	0	0	0	0.01	0.01	0.01	0	0	0	0	0	0	0	0	0	0	0	0.01	0	0.02	0.01	0.01	0	0
NBS1_2_CpG_19	0.06	0.09	0.02	0.09	0.08	0.13	0.1	0.11	0.09	0.11	0.09	0.072	0.1	0.086	0.082	0.11	0.09	0.09	0.11	0.08	0.11	0.08	0.08	0.12	0.09	0.09	0.05	0.07	0.04	0.12	0.07	0.1	0.09	0.12	0.1	0.09	0.06	0.09	0.05	0.09	0.12	0.1	0.08	0.09	0.11	0.09	0.1	0.11	0.12
NBS1_2_CpG_20.21	0.02	0.01	0.02	0	0.02	0.01	0	0.03	0.01	0.03	0.02	0.026	0.0275	0.024	0.022	0.02	0.02	0.02	0.03	0.01	0.02	0.02	0	0.02	0.03	0	0.02	0.01	0.03	0.04	0.02	0.01	0.01	0.04	0.01	0.03	0.02	0.02	0.03	0.01	0.01	0.01	0.01	0.02	0.02	0.03	0.03	0.02	0
NBS1_2_CpG_22.23.24	0.07	0.07	0.04	0.03	0.05	0.05	0.03	0.02	0.04	0.04	0.05	0.034	0.0375	0.038	0.03	0.05	0.04	0.05	0.06	0.05	0.06	0.03	0.06	0.04	0.04	0.05	0.05	0.04	0.03	0.04	0.05	0.03	0.04	0.04	0.04	0.05	0.05	0.05	0.05	0.04	0.05	0.04	0.03	0.04	0.04	0.04	0.04	0.03	0.04
NBS1_2_CpG_25.26	0.08	0.07	0.07	0.05	0.06	0.03	0.03	0.04	0.03	0.05	0.05	0.048	0.0525	0.05	0.042	0.06	0.07	0.06	0.07	0.06	0.05	0.05	0.03	0.08	0.06	0.05	0.05	0.05	0.05	0.05	0.04	0.05	0.06	0.06	0.05	0.04	0.04	0.05	0.03	0.05	0.05	0.05	0.06	0.06	0.05	0.06	0.06	0.04	0.04
NBS1_2_CpG_29.30.31	0.06	0.02	0.04	0.03	0.05	0.05	0.04	0.04	0.05	0.03	0.04	0.03	0.0325	0.034	0.032	0.04	0.04	0.03	0.06	0.04	0.06	0.02	0.02	0.02	0.04	0.03	0.04	0.03	0.04	0.03	0.03	0.02	0.04	0.04	0.03	0.03	0.03	0.03	0.03	0.03	0.02	0.04	0.04	0.04	0.04	0.04	0.05	0.04	0.04
NBS1_2_CpG_34	0.06	0.13	0.09	0.09	0.41	0.07	0.03	0.04	0.04	0.05	0.02	0.08	0.05	0.0575	0.056	0.08	0.05	0.04	0.03	0.08	0.08	0.12	0.17	0.08	0.06	0.07	0.07	0.07	0.05	0.05	0.04	0.02	0.09	0.1	0.07	0.05	0.08	0.04	0.03	0.07	0.02	0.02	0.03	0.05	0.02	0.06	0.07	0.04	0.02
NBS1_2_CpG_35	0.02	0.02	0.04	0	0.01	0.02	0.01	0.01	0.01	0.02	0.02	0.022	0.025	0.014	0.022	0.02	0.01	0.02	0.01	0	0	0.02	0	0.02	0.02	0.01	0.02	0.02	0.02	0.02	0.02	0.01	0.01	0.01	0.02	0.01	0.01	0.01	0.01	0.03	0.03	0.01	0.04	0.03	0.02	0.04	0.04	0.01	0
NBS1_2_CpG_36	0.1	0.02	0.09	0.14	0.11	0.11	0.08	0.09	0.08	0.1	0.02	0.102	0.11	0.076	0.084	0.1	0.09	0.08	0.1	0.02	0.08	0.05	0.08	0.03	0.1	0.11	0.1	0.03	0.09	0.09	0.09	0.03	0.1	0.11	0.12	0.02	0.09	0.08	0	0.07	0.08	0.05	0.14	0.07	0.09	0.16	0.15	0.04	0.15
NBS1_2_CpG_37	0.03	0.03	0.01	0.08	0	0.02	0.01	0.02	0.02	0.02	0.02	0.01	0.0175	0.026	0.012	0.02	0.01	0.03	0.01	0.01	0.04	0.04	0.03	0.03	0.02	0.03	0.02	0.03	0.04	0.04	0.03	0.03	0.02	0.03	0.03	0.02	0	0.02	0.01	0.02	0.01	0.03	0.03	0.03	0.02	0.03	0.02	0.03	0.03
NBS1_2_CpG_38	0	0.03	0.04	0.06	0	0.02	0.02	0.01	0.02	0.01	0.01	0.024	0.0075	0.016	0.01	0.01	0.02	0.01	0.02	0.03	0	0.03	0.03	0.01	0.03	0.04	0.02	0.04	0.04	0.05	0.02	0	0.01	0.02	0.02	0.04	0.04	0.04	0.03	0.04	0.01	0.01	0.01	0.02	0	0.03	0.02	0.03	0.03
PALB2_CpG_2.3	0.02	0.02	0.01	0.03	0.02	0.03	0.02	0.03	0.03	0.04	0.03	0.022	0.024	0.034	0.034	0.02	0.03	0.01	0.03	0.05	0.03	0.04	0.05	0.04	0.06	0.03	0.02	0.02	0.01	0.03	0.03	0.07	0.04	0	0.02	0.03	0.02	0.02	0.03	0.04	0.01	0.01	0.02	0.01	0.02	0.03	0.03	0.03	0.04
PALB2_CpG_4.5	0.06	0.04	0.09	0.07	0.06	0.09	0.12	0.07	0.19	0.08	0.09	0.05	0.07	0.052	0.074	0.08	0.07	0.06	0.09	0.05	0.07	0.08	0.06	0.06	0.09	0.09	0.08	0.06	0.11	0.08	0.08	0.08	0.07	0.09	0.04	0.06	0.05	0.09	0.07	0.08	0.04	0.07	0.06	0.07	0.06	0.08	0.07	0.08	0.08
PALB2_CpG_6.7	0.05	0.04	0.03	0.07	0.08	0.06	0.05	0.04	0.1	0.04	0.05	0.052	0.06	0.05	0.058	0.05	0.04	0.04	0.05	0.07	0.05	0.07	0.03	0.08	0.08	0.05	0.04	0.04	0.04	0.03	0.04	0.05	0.04	0.07	0.05	0.04	0.03	0.05	0.03	0.06	0.04	0.05	0.05	0.06	0.05	0.06	0.07	0.05	0.08
PALB2_CpG_8.9.10.11	0.01	0.02	0.02	0.03	0.02	0.02	0.06	0.01	0.08	0.01	0.01	0.04	0.062	0.056	0.042	0.03	0.03	0.05	0.02	0.08	0.03	0.04	0.03	0.06	0.05	0.02	0.04	0.02	0.01	0.02	0.04	0.03	0.02	0.03	0.02	0.04	0.03	0.02	0.04	0.05	0.02	0.02	0.02	0.02	0.02	0.03	0.03	0.03	0.03
PALB2_CpG_12	0.17	0.15	0.19	0.08	0.1	0.06	0.06	0.06	0.1	0.04	0.06	0.12	0.084	0.086	0.092	0.04	0.04	0.04	0.04	0.19	0.21	0.22	0.25	0.13	0	0.06	0.07	0.07	0.07	0.05	0.05	ND	0.06	0	0	0.08	0.09	0.06	0.05	0.06	0.03	0.04	0.03	0.02	0.07	0.13	0.1	0.07	0.08
PALB2_CpG_13	0.04	0.04	0.02	0.04	0	0.05	0.05	0.05	0.06	0.04	0.04	0.044	0.042	0.038	0.046	0.05	0.04	0.04	0.03	0.04	0.04	0.03	0.03	0.05	0.04	0.06	0.06	0.06	0.06	0.05	0.05	0	0.05	0.01	0.05	0.05	0.06	0.07	0.07	0.08	0.04	0.05	0.04	0.05	0.05	0.04	0.05	0.05	0.04
PALB2_CpG_20	0	0.02	0.01	0.01	0.02	0.01	0.03	0.02	0.01	0.01	0.02	0.01	0.016	0.002	0.008	0.01	0.02	0.02	0.01	0	0.01	0.06	0.05	0.04	0.01	0.02	0.02	0.02	0.02	0.01	0.02	ND	0.01	0.02	0.02	0.02	0	0.02	0.03	0	0.01	0.02	0.01	0.01	0.01	0.01	0.01	0.01	0.02
PALB2_CpG_21	0.04	0.02	0.03	0.04	0.04	0.06	0.03	0.04	0.06	0.04	0.03	0.03	0.05	0.034	0.048	0.04	0.03	0.03	0.03	0.06	0.05	0.07	0.06	0.04	0.05	0.05	0.04	0.03	0.03	0.04	0.04	0.02	0.03	0.04	0.02	0.04	0.06	0.04	0.04	0.04	0.02	0.05	0.04	0.03	0.03	0.04	0.04	0.03	0.04
PALB2_CpG_24.25	0.03	0.03	0.03	0.03	0.06	0.04	0.03	0.02	0.02	0.03	0.04	0.048	0.046	0.054	0.042	0.03	0.04	0.03	0.04	0.06	0.05	0.06	0.06	0.08	0.06	0.05	0.04	0.05	0.03	0.05	0.03	0.05	0.05	0.03	0.04	0.03	0.05	0.03	0.04	0.03	0.03	0.03	0.04	0.01	0.04	0.05	0.05	0.05	0.04
PALB2_CpG_26.27	0.01	0.02	0.01	0.04	0.02	0.02	0.05	0.02	0.01	0.02	0.01	0.02	0.03	0.026	0.018	0.01	0.02	0.03	0.01	0.03	0.02	0.04	0.03	0.03	0.02	0.02	0.02	0	0.02	0.02	0.03	0.03	0.03	0.02	0.04	0.02	0.01	0.02	0.02	0.04	0.01	0.02	0.02	0.02	0.03	0.03	0.02	0.02	0.03
PALB2_CpG_33	0.03	0.01	0.02	0.05	0.02	0.04	0.03	0.03	0.02	0.02	0.03	0.024	0.036	0.026	0.022	0.03	0.03	0.03	0.03	0.03	0.04	0.03	0.01	0.03	0.07	0.02	0.01	0.02	0.02	0.03	0.03	0.07	0	0	0.04	0.03	0.02	0.03	0.03	0.01	0.01	0.03	0.01	0.04	0.03	0.01	0.05	0.04	0.02
PTEN_CpG_2	0.04	0.09	0.06	0.1	0.01	0.02	0	0	0	0.01	0	0.06	0.05	0.0425	0.054	0.01	0.05	0.02	0.04	0.04	0.08	0.06	0.03	0.05	0.04	0.08	0.05	0.01	0	0	0.01	0.03	0.01	0.02	0	0.02	0	0	0.03	0.04	0	0	0	0.05	0.02	0	0.04	0.04	0.03
PTEN_CpG_5.6	0.07	0.07	0.06	0.05	0.07	0.07	0.06	0.04	0.05	0.08	0.06	0.062	0.04	0.07	0.064	0.06	0.06	0.07	0.07	0.07	0.06	0.09	0.08	0.06	0.05	0.07	0.05	0.05	0.05	0.05	0.05	0.02	0.06	0.08	0.07	0.05	0.05	0.06	0.07	0.05	0.06	0.06	0.09	0.07	0.09	0.09	0.1	0.09	0.1
PTEN_CpG_18.19	0.04	0.03	0.06	0.03	0.05	0.05	0.08	0.14	0.09	0.02	0.04	0.06	0.0525	0.06	0.056	0.04	0.06	0.05	0.06	0.09	0.05	0.06	0.06	0.02	0.06	0.05	0.06	0.05	0.05	0.03	0.03	0.03	0.05	0.04	0.14	0.06	0.02	0.07	0.06	0.04	0.07	0.03	0.03	0.08	0.04	0.04	0.05	0.02	0.05
PTEN_CpG_20	0.08	0.04	0.05	0.07	0.06	0.05	0.04	0.05	0.06	0.05	0.04	0.05	0.045	0.0525	0.06	0.03	0.06	0.06	0.05	0.06	0.08	0.06	0.05	0.05	0.1	0.06	0.06	0.07	0.05	0.05	0.03	0.04	0.08	0.05	0.02	0.05	0.05	0.05	0.05	0.06	0.06	0.04	0.04	0.07	0.06	0.07	0.07	0.05	0.06
PTEN_CpG_21.22	0.02	0	0	0.02	0.02	0.05	0.02	0.03	0	0.02	0.02	0.02	0.0325	0.025	0.034	0.04	0.01	0.02	0.04	0	0.07	0.04	0.02	0	0.02	0.03	0.02	0.02	0.02	0.03	0.04	0.04	0.02	0.03	0.09	0.03	0.04	0.03	0.03	0.02	0.01	0.05	0.03	0.02	0.03	0.02	0.04	0.05	0.04
PTEN_CpG_23	0	0.02	0.03	0	0.03	0.03	0.03	0.02	0	0.03	0	0.018	0	0.01	0.016	0.01	0.03	0	0.02	0.01	0	0.02	0	0.04	0.01	0.02	0.02	0	0	0	0.01	0	0.02	0.01	0	0.02	0.01	0.02	0.02	0.02	0.03	0.02	0.01	0.04	0.03	0.02	0.01	0.03	0.02
PTEN_CpG_26.27.28	0	0	0	ND	0	0.01	0.01	0	0	0	0	0.006	0.0075	0.0075	0.006	0	0.01	0.01	0	0	0	0.01	0	0.01	0	0.01	0.01	0.01	0	0	0.01	0	0.01	0	0	0.01	0.02	0	0	0	0	0	0	0	0	0.02	0	0.01	0.01
PTEN_CpG_33.34	0.03	0.04	0.09	ND	0	0.02	0	0	0.01	0.01	0.04	0.004	0.0175	0.02	0.044	0.01	0.03	0.04	0.02	0	0.01	0	0	0.04	0.01	0.04	0.04	0.08	0.02	0.03	0	0.09	0.01	0.02	0.02	0.04	0.03	0.02	0.03	0.01	0	0.05	0.03	0.01	0.03	0.04	0.01	0.03	0.01
RAD51C_CpG_1	0.91	0.91	0.81	0.86	0.88	0.88	0.82	0.82	0.89	0.93	0.87	0.88	0.886	0.878	0.898	0.86	0.89	0.81	0.86	0.88	ND	0.86	0.93	0.88	0.89	0.89	0.86	0.88	0.88	0.87	0.92	0.9	0.86	0.89	0.88	0.89	0.87	0.8	0.89	0.9	0.85	0.87	0.91	0.85	0.93	0.87	0.88	0.92	0.92
RAD51C_CpG_3	0.72	0.66	0.53	0.64	0.76	0.63	0.48	0.6	0.62	0.63	0.62	0.648	0.772	0.702	0.592	0.6	0.75	0.63	0.59	0.66	0.66	0.62	0.65	0.69	0.56	0.77	0.55	1	0.62	0.64	0.63	0.65	0.63	0.68	0.7	0.62	0.68	0.51	0.73	0.61	0.45	0.64	0.7	0.51	0.73	0.63	0.58	0.71	0.74
RAD51C_CpG_6	0.03	0	0.01	0	0	0.02	0	0	0.01	0	0.01	0.01	0.016	0.004	0.028	0.02	0.01	0	0.01	0	0	0	0	0.02	0.01	0.04	0.01	0.01	0.01	0.01	0.01	0.01	0	0.01	0.01	0.01	0.02	0.02	0.01	0.02	0.01	0.04	0.07	0	0.02	0.02	0.02	0.01	0.01
RAD51C_CpG_9	0.06	0.04	0.08	0.04	0.06	0.04	0.02	0.03	0.02	0.04	0.02	0.06	0.044	0.036	0.044	0.04	0.04	0.03	0.05	0	0.09	0	0.03	0.01	0.03	0.18	0.07	0.03	0.1	0.06	0.08	0.04	0.05	0.05	0.05	0.02	0.02	0.05	0.03	0.07	0	0	0.05	0.01	0.05	0.09	0.04	0.03	0.05
RAD51C_CpG_10.11	0.06	0.07	0.08	0.05	0.04	0.05	0.03	0.03	0.03	0.04	0.02	0.054	0.058	0.05	0.036	0.08	0.04	0.05	0.04	0.03	0.04	0.06	0.05	0.06	0.03	0.08	0.04	0.04	0.04	0.03	0.05	0.03	0.03	0.07	0.05	0.03	0.03	0.04	0.03	0.07	0.05	0.07	0.07	0.08	0.04	0.05	0.07	0.04	0.06
RAD51C_CpG_16	0.05	0.07	0.04	0	0.02	0.08	0.07	0.04	0.03	0.07	0.04	0.042	0.058	0.06	0.054	0.04	0.08	0.06	0.07	0.06	0.13	0.04	0.07	0.06	0.05	0.05	0	0.02	0.03	0.06	0.07	0.08	0.04	0	0.05	0.05	0.04	0.06	0.05	0.06	0.04	0.01	0.03	0.05	0.04	0.05	0.04	0.25	0.04
RAD51C_CpG_18.19	0.01	0.01	0.02	0	0.04	0.02	0.01	0	0.01	0.01	0	0.02	0.018	0.008	0.014	0	0.01	0	0.01	0.01	0.02	0.01	0.02	0.01	0.02	0.02	0.01	0.01	0.01	0.02	0.01	0.01	0.01	0.01	0	0.03	0.01	0.02	0	0.02	0.01	0.03	0	0.06	0.01	0.03	0.03	0.01	0.01
RAD51C_CpG_20	0.08	0.1	0.07	0.09	0.1	0.06	0.04	0.05	0.04	0.05	0.04	0.06	0.078	0.054	0.064	0.06	0.06	0.05	0.09	0.06	0.06	0.07	0.06	0.06	0.04	0.08	0.08	0.07	0.05	0.07	0.08	0.03	0.07	0.05	0.05	0.07	0.05	0.05	0.07	0.05	0.05	0.07	0.08	0.07	0.07	0.07	0.07	0.05	0.05
RAD51C_CpG_21	0.04	0.01	0.04	0.04	0.01	0.05	0.05	0.05	0.04	0.05	0.04	0.026	0.048	0.046	0.038	0.05	0.06	0.03	0.03	0.03	0.02	0.01	0	0.03	0.03	0.01	0.03	0.05	0.02	0.04	0.05	0.03	0.04	0.03	0.03	0.03	0.02	0.04	0.03	0.04	0.04	0.01	0.1	0.01	0	0.04	0.04	0.02	0.04
RAD51C_CpG_22.23	0.07	0.06	0.04	0.09	0.03	0.07	0.03	0.02	0.05	0.03	0.03	0.038	0.04	0.034	0.042	0.04	0.03	0.02	0.04	0.03	0.06	0.05	0.05	0.03	0.04	0.06	0.04	0.05	0.05	0.05	0.05	0.04	0.05	0.04	0.04	0.05	0.04	0.05	0.03	0.05	0.04	0.01	0.04	0.07	0.07	0.04	0.03	0.1	0.02
RAD51C_CpG_27	0.07	0.08	0.09	0.08	0.08	0.08	0.07	0.07	0.04	0.08	0.06	0.052	0.072	0.066	0.062	0.06	0.09	0.07	0.09	0.07	0.1	0.08	0.06	0.08	0.05	0.1	0.07	0.09	0.05	0.07	0.07	0.03	0.06	0.05	0.05	0.08	0.06	0.08	0.06	0.06	0.05	0.06	0.07	0.1	0.08	0.07	0.08	0.03	0.06
RAD51C_CpG_28.29	0.01	0.03	0.01	0.02	0.02	0.02	0.01	0.01	0.02	0.02	0.03	0.016	0.026	0.022	0.018	0.01	0.01	0.02	0.05	0.01	0.01	0.02	0.01	0.01	0.02	0.02	0.01	0.02	0.02	0.02	0.03	0.01	0.02	0.02	0.01	0.02	0.01	0.04	0.05	0.02	0.01	0.02	0.03	0.02	0.01	0.02	0.01	0.02	0.01
RAD51C_CpG_30	0.08	0.08	0.07	0.09	0.1	0.07	0.07	0.07	0.07	0.06	0.05	0.066	0.078	0.066	0.06	0.07	0.07	0.07	0.07	0.09	0.07	0.08	0.06	0.07	0.08	0.09	0.11	0.08	0.08	0.07	0.09	0.07	0.07	0.07	0.07	0.07	0.06	0.06	0.06	0.06	0.04	0.07	0.07	0.08	0.07	0.05	0.05	0.05	0.05
RECQL_CpG_8.9	0.05	0.08	0.05	0.05	0.06	0.08	0.08	0.11	0.1	0.08	0.08	0.062	0.066	0.054	0.06	0.05	0.07	0.06	0.09	0.06	0.06	0.07	0.06	0.09	0.06	0.08	0.08	0.09	0.07	0.06	0.06	0.07	0.06	0.06	0.07	0.09	0.09	0.07	0.1	0.07	0.03	0.07	0.06	0.08	0.08	0.06	0.07	0.08	0.11
RECQL_CpG_11	0.01	0.03	0.03	0.03	0.03	0.06	0.04	0.05	0.03	0.04	0.02	0.034	0.032	0.034	0.04	0.03	0.04	0.01	0.04	0.03	0.02	0.03	0.02	0.01	0.01	0.01	0.02	0.02	0.02	0.03	0.02	0.01	0.03	0	0.03	0.02	0.02	0.01	0.04	0.02	0.02	0.03	0.03	0.02	0.03	0.04	0.03	0.03	0.05
RECQL_CpG_12	0.03	0.04	0.04	0.01	0.01	0.04	0.03	0.03	0.03	0.01	0.02	0.034	0.056	0.022	0.028	0.03	0.03	0.02	0.03	0.03	0.02	0.03	0.02	0.02	0.03	0.02	0.01	0.03	0.03	0.02	0.02	0.02	0.04	0.01	0.02	0.01	0.02	0.02	0.01	0.03	0.02	0.03	0.03	0.02	0.02	0.04	0.04	0.02	0.04
RECQL_CpG_13	0	0	0.02	0	0	0	0	0	0	0	0	0	0	0.004	0	0.01	0	0	0	0	0	0.01	0	0.01	0.01	0	0	0.01	0.01	0.01	ND	0	0.01	0	0.01	0.01	0	0	0.02	0	0	0	0	0	0	0.02	0	0	0.01
RECQL_CpG_15	0.02	0	0.02	0.02	0.03	0.02	0.02	0.02	0.02	0.03	0.02	0.024	0.022	0.028	0.028	0.02	0.02	0.01	0.02	0.02	0.01	0.02	0.01	0.02	0.02	0.02	0.02	0.02	0.02	0.02	0.02	0.02	0.02	0.03	0.02	0.02	0.01	0.02	0.02	0.02	0.04	0.03	0.03	0.04	0.03	0.03	0.03	0.02	0.02
TP53_CpG_1	0.07	0.05	0.06	0.05	0.04	0.05	0.06	0.07	0.04	0.04	0.05	0.058	0.096	0.062	0.056	0.07	0.05	0.06	0.05	0.07	0.07	0.07	0.05	0.05	0.07	0.07	0.07	0.05	ND	0.06	0.07	0.06	0.08	0.07	0.03	0.05	0.07	0.07	0.06	0.05	0.06	0.08	0.06	0.07	0.06	0.06	0.08	0.07	0.07
TP53_CpG_2.3.4	0.05	0.03	0.02	0.02	0.03	0.04	0.01	0.02	0.03	0.02	0.02	0.0325	0.025	0.026	0.0366667	0.02	0.02	0.03	0.03	0.01	0.02	0.06	0.02	0.03	0.03	0.04	0.03	0.03	ND	0.03	0.04	0.03	0.03	0.04	0.04	0.02	0.03	0.04	0.02	0.06	0.01	0.03	0.02	0.03	0.03	0.03	0.02	0.02	ND
TP53_CpG_5.6	0.03	0.01	0.02	0	0.01	0.06	0.02	0.04	0.04	0.04	0.02	0.036	0.012	0.032	0.006	0.04	0.03	0.03	0.03	0.02	0.02	0.03	0.01	0.02	0.02	0.03	0.03	0	ND	0.03	0.03	0.02	0.01	0.03	0.05	0.03	0.03	0.02	0.02	0.01	0.02	0.06	0	0	0.01	0.02	0.02	0.03	0.03
TP53_CpG_9.10	0.05	0.05	0.03	0.04	0.03	0.03	0.15	0.08	0.13	0.06	0.04	0.1175	0.11	0.088	0.068	0.05	0.03	0.1	0.07	0.04	0.04	0.11	0.05	0.03	0.05	0.03	0.05	0.1	ND	0.1	0.11	0.03	0.06	0.02	0.03	0.04	0.14	0.13	0.07	0.09	0.03	0.05	0.03	0.05	0.04	0.14	0.04	0.09	0.13
TP53_CpG_22	0.02	0.01	0.01	0.01	0.01	0.02	0.01	0.01	0.01	0.01	0.02	0.01	0.01	0.014	0.016	0.03	0.02	0.02	0.02	0.01	0.02	0.02	0.01	0.02	0.02	0.02	0.02	0.02	ND	0.03	0.02	0.02	0.02	0	0	0.01	0.01	0.01	0.02	0.02	0.02	0	0.01	0	0.01	0.02	0	0.03	0.02
TP53_CpG_27.28	0.01	0.01	0.01	0.01	0	0.01	0.01	0.01	0.01	0.01	0.02	0.042	0.016	0.014	0.024	0.02	0.02	0.01	0.02	0	0.03	0.01	0.02	0.02	0.01	0.01	0.02	0.04	ND	0.02	0.01	0.02	0.01	0.02	0.03	0.02	0.05	0.02	0.02	0.02	0.01	0.02	0.02	0	0.01	0.02	0.01	0.02	0.01
TP53_CpG_29	0	0.01	0.01	0	0.05	0.02	0.01	0.02	0.01	0.02	0.02	0.008	0.012	0.024	0.016	0.03	0.03	0.01	0.03	0.02	0	0.02	0.01	0.01	0.01	0.02	0.02	0.01	ND	0.02	0.02	0.01	0.04	0.03	0.08	0.02	0.01	0.02	0.01	0.02	0.03	0.06	0.03	0	0	0.01	0.01	0.03	0.03
TP53_CpG_31.32	0.02	0.02	0.02	0.02	0.01	0.05	0.04	0.03	0.04	0.04	0.02	0.026	0.034	0.02	0.034	0.03	0.03	0.03	0.03	0.04	0.02	0.03	0.03	0.04	0.06	0.03	0.03	0.03	ND	0.04	0.03	0.01	0.02	0.01	0.01	0.03	0.03	0.04	0.04	0.03	0.02	0.02	0.02	0.02	0.02	0.06	0.04	0.03	0.03
ND = not detected
[truncated: 11 more columns]

## Sheet: Table S2
Table S2: Methylation levels of selected CpGs in blood DNA samples from 154 isolated eoBC patients
CpGs / Patients	Patient 1	Patient 1_2	Patient 2	Patient 2_2	Patient 3	Patient 3_2	Patient 4	Patient 5	Patient 6	Patient 7	Patient 8	Patient 9	Patient 10	Patient 11	Patient 12	Patient 13	Patient 14	Patient 15	Patient 16	Patient 17	Patient 18	Patient 19	Patient 20	Patient 21	Patient 22	Patient 23	Patient 24	Patient 25	Patient 26	Patient 27	Patient 28	Patient 29	Patient 30	Patient 31	Patient 32	Patient 33	Patient 34	Patient 35	Patient 36	Patient 37	Patient 38	Patient 39	Patient 40	Patient 41	Patient 42	Patient 43	Patient 44	Patient 45	Patient 46
ATM_p_2_CpG_1	0.01		0.01		0		0	0	ND	0	0.01	ND	ND	0.01	ND	0	0	0.01	0.07	0	0.05	0.01	0.03	0	0.03	0.02	0.05	0.01	0.02	0.07	0	0	0.04	0	0.04	0.01	0	0.02	0	0.1	0	0	0.01	ND	0.03	0.05	0.01	0	ND
ATM_p_2_CpG_6	0.01		0		0		0.03	0	ND	0	0	ND	0.02	0.05	ND	0	0.03	0	0	0.1	0.03	0.03	0.07	0	0	0	0	0	0	0	0.04	0.04	0	0	0.04	0	0	0.05	0	0	0	0.01	0.01	ND	0.09	0	0	0	ND
ATM_p_2_CpG_10.11	0.07		0.03		0.03		0.07	0.03	ND	ND	0.04	ND	0.03	0.04	ND	0.03	0.05	0.11	0.05	0.1	0.08	0.15	0.08	ND	0.09	0.07	0.07	0.05	0.02	0.07	0.04	0.05	0.09	0.1	0.06	0.03	0.07	0.05	0.05	0.03	0.04	0.06	0.05	ND	0.05	0.05	0.06	0.08	0.12
ATM_p_2_CpG_13.14	0.02		0.02		0.02		0.02	0.01	ND	0.04	0.04	ND	0.02	0.05	ND	0.01	0.02	0	0.01	0.05	0.01	0.08	0.01	0.05	0.05	0.01	0	0	0.01	0.01	0.01	0	0.05	0	0.04	0.02	0.03	0.05	0.02	0	0.03	0.04	0	ND	0.05	0.02	0.04	0.04	0
ATM_p_2_CpG_20.21	0.02		0.01		0		0.03	0.03	ND	0.02	0.03	ND	0.03	0.02	ND	0.02	0.03	0.04	0.03	0.01	0.02	0.04	0.03	0.09	0.05	0.02	0.03	0.03	0.02	0.04	0.02	0.02	0.01	0.03	0.03	0.03	0.05	0.02	0.03	0.03	0.03	0.03	0.03	ND	0.01	0.03	0.04	0.07	0.03
ATM_p_2_CpG_27	0.1		0.07		0.12		0.09	0.12	ND	0.15	0.16	ND	0.16	0.12	ND	0.16	0.07	0.07	0.09	0.11	0.05	0.09	0.04	0.05	0.07	0.07	0.15	0.11	0.2	0.1	0.13	0.1	0.08	0.12	0.09	0.15	0.11	0.11	0.12	0.11	0.08	0.06	0.06	ND	0.02	0.08	0.08	0.04	0.1
ATM_p_2_CpG_28	0.01		0.01		0.06		0	0.01	ND	0.1	0.05	ND	0	0.1	ND	0	0.06	0.07	0.06	0.02	0.02	0.07	0.04	0.1	0.01	0	0.09	0.02	0	0.05	0.03	0.05	0.03	0	0.01	0.05	0.03	0.05	0.02	0.06	0.02	0	0.07	ND	0.04	0.06	0.05	0.01	ND
ATM_p_2_CpG_29	0.02		0		0		0	0	ND	0	0	ND	ND	ND	ND	0	0.02	0	0	0.08	0	0	0.02	0	0.04	0.02	0	0	0	0	ND	0.16	0	ND	0.07	0	0	0.02	0	0	0	0	0.08	ND	0	0.03	0	0.08	ND
ATM_p_2_CpG_33	0.01		0		0.01		0.03	0	ND	0.01	0.03	ND	0	0.02	ND	0.01	0.03	0.01	0.02	0	0.03	0.03	0.05	0.06	0.04	0.05	0	0.02	0	0	0.01	0	0.02	0.07	0	0	0	0.01	0.03	0.03	0.02	0	0	ND	0.04	0.06	0.01	0	0.04
BRCA1_CpG_3	0.25	0.23	0		0.16	0.15	0.12	0.08	0.04	0	0	0	0	0.08	0.12	0.08	0.05	0	0.05	0.12	0.01	0.01	0.04	0.05	0.01	0.02	0.02	0.03	0	0.04	0	0	0.06	0.02	0.12	0.05	0.03	0.04	0.1	0	0	0.04	0.02	0.07	0	0	0.03	0.01	0.07
BRCA1_CpG_4	0.21	0.21	0.08		0.26	0.22	0.08	0.04	0.06	0	0	0.04	0.07	0	0.15	0.03	0.08	0.09	0.22	0.17	0.11	0.04	0.14	0.04	0.09	0.09	0.13	0.09	0.19	0.14	0.11	0.11	0.1	0.11	ND	0.07	0.09	0.11	0.04	0.14	0.09	0.2	0.18	0.17	ND	0.11	0.1	0.13	0.15
BRCA1_CpG_6	0.2	0.24	0.11		0.14	0.13	0.07	0.17	0.02	0.11	0	0	0	ND	0.03	0	0.03	0.03	0.03	0.06	0.02	0.06	0.05	0.01	0.03	0.04	0.01	0.07	0.04	0.02	0.06	0.02	0.05	0.04	0.08	0.01	0.06	0.05	0.01	0.02	0.03	0.01	0.07	0.11	0.03	0.07	0.07	0.03	0.05
BRCA1_CpG_8	0.27	0.25	0.07		0.17	0.17	ND	ND	0.05	ND	ND	0.04	ND	ND	ND	ND	0.07	0.06	0.09	0.06	0.08	0.07	0.11	0.06	0.1	0.09	0.05	0.05	0.07	0.08	0.08	0.03	0.07	0.09	0.14	0.07	0.03	0.09	0.07	0.06	0.07	0.07	0.06	ND	0.08	0.05	0.06	0.05	0.08
BRCA1_CpG_10.11	0.21	0.19	0		0.1	0.11	0.07	0	0.01	0.02	0	0.08	0.04	0.22	0.06	0.02	0.02	0	0.02	0	0	0	0.01	0.01	0.01	0.02	0.01	0	0	0	0	0.02	0	0.01	0.04	0.02	0	0.02	0.07	0	0.02	0	0	0.08	0	0	0	0.01	0
BRCA1_CpG_13.14.15	0.33	0.32	0.01		0.18	0.16	0.01	0.02	0.01	0	0.02	0.03	0	0.02	0.02	0.02	0.03	0.01	0.03	0.01	0.03	0.04	0.01	0.03	0.03	0.04	0.04	0.02	0.01	0.02	0.02	0.03	0.01	0.02	0.09	0.01	0.02	0.06	0	0.01	0.01	0.02	0.03	0.04	0.02	0.01	0.07	0.03	0.01
BRCA1_CpG_16	0.22	0.22	0.01		0.14	0.12	0.08	0.09	0.05	0	0.08	0.05	0.03	0.08	0	0	0.02	0.07	0	0	0	0.02	0.05	0.05	0	0.01	0	0.08	0.01	0.04	0	0.04	0.03	0	0.06	0.02	0.07	0.06	0.06	0.03	0.03	0.03	0	0.05	0	0.05	0.03	0.02	0
BRCA1_CpG_17	0.3	0.27	0.02		0.19	0.15	0.11	0	0.04	0	ND	0	0.02	0	0	0	0.02	0.1	0	ND	0.03	0.01	0	0	0.03	0	0	0	0.01	0.05	0.01	0	0.05	0.03	ND	0.03	0	0.02	0.15	0.01	0.01	0.03	0.06	0	0.02	0.01	0	0.01	0
BRCA1_CpG_18	0.3	0.26	0.07		0.18	0.19	0.08	0.03	0.06	0.09	ND	0.06	0.07	0.04	0.06	0.1	0.08	0.06	0.06	0.06	0.08	0.06	0.08	0.07	0.07	0.06	0.06	0.07	0.08	0.08	0.1	0.05	0.07	0.06	0.09	0.12	0.07	0.07	0.07	0.06	0.06	0.07	0.08	ND	0.08	0.11	0.07	0.06	0.04
BRCA2_2_CpG_1.2	0.02		0		0		0.05	0	0.01	0	0.18	0	0.02	0	0.01	0.01	0.01	0.01	0.02	0	0.02	0.02	0	0.01	0.03	0	0	0.03	0.03	0.03	0	0.03	0.02	0.06	0.01	0.01	0.03	0.03	0.02	0	0.01	ND	0.06	0.07	0	0	0.01	0	0.02
BRCA2_2_CpG_4.5	0.06		0.01		0.01		0.06	0.18	0.02	0.02	0.1	0	0.07	0	0.01	0.04	0.09	0.02	0.07	0.09	0	0.04	0.08	0	0	0.07	0.04	0.07	0.02	0.04	0	0.13	0.05	ND	0.02	0.03	0.04	0.06	0.02	0.03	0	0.02	0.14	0	0.03	0.01	0.05	0	0.08
BRCA2_2_CpG_6.7	0.13		0.05		0.06		ND	ND	0.09	0.02	0.06	ND	0.03	0.05	0.08	0.05	0.07	0.08	0.08	0.03	0.07	0.08	0.07	0.09	0.07	0.05	0.04	0.1	0.04	0.05	0.12	0.06	0.14	0.12	0.16	0.04	0.07	0.05	0.04	ND	0.1	0.04	0.11	0.09	0.04	0.02	0.09	0.03	0.02
BRCA2_2_CpG_10.11.12	0.01		0		0		0.05	0.05	0.01	0.02	0	0	0.01	0.02	0.01	0.01	0.01	0.01	0.01	0.01	0.02	0.02	0.01	0.01	0.02	0	0.01	0	0.02	0.02	0.02	0.02	0.02	0	0.02	0.02	0.01	0.03	0.02	0.04	0.03	0.05	0.04	0.01	0.01	0.02	0.03	0.01	0.02
BRCA2_2_CpG_13	0.05		0		0		0.13	0.02	0.06	0.1	0	0.03	0.09	0.03	0.05	0.01	0.05	0.01	0.04	0.09	0.04	0.07	0.02	0.03	0	0.05	0.03	0.04	0.07	0.02	0.11	0.06	0.04	0.08	0.06	0.05	0.04	0.05	0.07	0.05	0.07	0	0.04	0.06	0	0.04	0.09	0.03	0.02
BRCA2_2_CpG_14	0.05		0.04		0		ND	ND	0	0.04	ND	ND	0.04	0.06	0.03	0.03	0.05	0.05	0	0.07	0.1	0.06	0.07	0.04	0.02	0.04	0	0.03	0.06	0.03	0.01	0.06	0	0	0.02	0.05	0.06	ND	0.04	0	0.02	ND	ND	0	0.05	0.05	0	0.03	0
BRCA2_2_CpG_15.16.17	0.01		0.01		0.02		0.03	0.11	0.04	0.03	0.05	0.04	0.04	0	0.02	0.01	0.04	0.01	0.03	0.04	0.06	0.02	0.02	0.02	0.04	0.02	0.05	0.02	0.04	0.04	0.06	0.06	0.15	ND	ND	0.01	0.02	0.05	0.05	0.06	0.04	0.07	0.14	0.07	0.02	0.07	0.04	0.02	0.02
BRCA2_2_CpG_18.19.20.21	0		0		0.04		ND	ND	ND	ND	ND	ND	0.04	0.05	0.03	0.03	0.06	0.01	ND	ND	ND	0.05	0.02	0.04	0.05	0.01	0.04	0.02	0.07	0.02	0.03	0.04	ND	ND	ND	0.04	0.08	ND	0.03	ND	0.06	ND	ND	ND	ND	ND	0.06	0.02	0
BRCA2_2_CpG_22.23	0		0.01		0.01		0.04	0.05	0.02	0.07	0.02	ND	0.07	0.03	0.02	0.02	0.05	0.03	0.08	0	0.01	0.03	0.03	0.01	0.01	0	0.04	0.02	0.08	0.01	0.06	0.06	0.03	0.07	0.04	0.01	0.08	0.03	0	0.07	0.06	0.02	0.05	0.06	0.03	0.09	0.06	0.02	0.02
BRCA2_2_CpG_27.28.29	0.04		0.06		ND		ND	ND	ND	ND	ND	ND	0.05	0.11	0.07	0.06	0.05	0.05	0.03	ND	ND	0.05	0.07	0.08	0.05	0.07	0.04	0.1	0.06	0.07	0.06	0.09	0.05	ND	0.1	0.07	0.08	0.05	0.06	ND	0.05	0.02	ND	ND	ND	0.07	0.05	0.04	0.03
BRCA2_2_CpG_30.31	0.01		0.01		0		0.04	0.06	0.01	0.01	0	0	0.03	0	0.04	0.02	0.04	0.01	0.05	0.02	0.01	0.04	0.03	0.02	0	0.02	0.02	0.02	0.01	0.02	0.06	0.05	0	0	0	0.02	0.03	0.03	0.05	0.04	0.02	0	0	0	0.02	0	0.03	0.02	0.03
BRCA2_2_CpG_32.33	0.06		0.03		0.05		0.19	0.13	0.08	0.21	0.08	0.07	0.08	0.07	0.07	0.06	0.06	0.07	0.03	0.06	0.07	0.04	0.05	0.02	0.07	0.06	0.04	0.05	0.06	0.05	0.11	0.06	0.1	0.15	0.16	0.04	0.05	0.03	0.09	0.04	0.04	0.04	0.1	0.12	0.08	0.1	0.03	0.04	0.02
BRCA2_2_CpG_35.36	0.04		0.01		0.01		0.05	0.04	0	0.06	0.05	0	0.02	0	0.03	0.01	0.01	0.02	0.04	0	0.03	0.02	0.02	0.03	0.01	0.01	0	0.01	0.01	0.03	0.02	0.03	0.02	0.02	0.06	0.02	0	0	0.04	0.01	0.01	0.06	0.04	0.01	0	0.02	0.02	0	0
BRCA2_2_CpG_44	0.01		0.02		0		0.04	0	0.01	0.06	0	0.01	0.05	0	0.01	0	0.06	0.06	0.03	0.01	0.04	0.03	0.02	0.04	0.05	0.02	0	0.01	0.01	0.04	0.05	0.08	0.06	0.09	0.05	0.03	0.05	0	0.05	0.06	0.06	0	0	0.09	0.04	0.04	0.03	0.04	0
CDH1_CpG_1.2	0.04		0.02		0.07		ND	0.08	0	ND	ND	ND	ND	ND	ND	0.07	0.07	0.07	0.07	ND	0.13	0.01	0.03	0.08	0.07	0.13	ND	ND	0.12	0.07	0.22	ND	0.13	0.01	0.11	0.07	ND	0.1	ND	ND	0.06	ND	0.07	ND	0.08	ND	0.05	0.03	ND
CDH1_CpG_3	0		0		ND		0.11	0	0	ND	0	0.05	0	0	0.12	0	0	0	0	ND	0	0.03	0.07	0.01	0	ND	ND	0	0	0.01	0	0.01	0	ND	0	0.17	0	ND	0.02	0.23	0.04	0.08	0	0	ND	0.06	ND	ND	ND
CDH1_CpG_4.5.6	0.06		0.1		0.05		ND	0.09	ND	ND	ND	ND	0.14	ND	ND	0.08	0.06	0.08	0.05	ND	0.07	0.09	0.08	0.09	0.08	ND	0.12	ND	ND	0.08	ND	0.08	ND	ND	0.11	0.06	0.1	0.09	0.09	ND	0.06	ND	0.08	0.06	0.08	0.07	0.08	0.07	0.06
CDH1_CpG_7	0.06		0.08		0.1		0.14	0.12	0.07	0.01	ND	0.07	0.13	0.08	ND	0.07	0.11	0.09	0.09	0.04	0.11	0.12	0.14	0.14	0.09	0.1	0.12	0.12	0.08	0.12	0.11	0.14	0.11	0.13	0.14	0.09	0.13	0.12	0.15	0.15	0.11	0.11	0.09	0.14	0.14	0.08	0.12	0.11	0.13
CDH1_CpG_8.9	0.05		0.09		0.11		ND	0.08	0.04	ND	0.03	ND	0.07	0.1	ND	0.06	0.07	0.07	0.07	0.08	0.09	0.12	0.09	0.1	0.07	0.09	0.09	0.15	0.02	0.09	0.08	0.11	0.07	0.06	0.1	0.08	0.07	0.08	0.1	0.13	0.09	0.09	0.06	0.08	0.06	0.05	0.05	0.11	0.06
CDH1_CpG_10	0.06		0.09		0.07		0.09	0.08	0.07	0.07	0.1	0	0.14	0.11	0.07	0.07	0.1	0.1	0.07	0.07	0.08	0.1	0.09	0.09	0.09	0.11	0.08	0.13	0.09	0.11	0.08	0.1	0.07	0.11	0.11	0.09	0.08	0.09	0.13	0.05	0.09	0.1	0.07	0.1	0.05	0.08	0.06	0.09	0.09
CDH1_CpG_11	0.11		0.12		0.14		0	0.33	0.01	0	0.09	0.04	ND	ND	0	ND	0.08	0	0.1	ND	0.04	0.03	0.11	0.07	0.41	ND	0.18	0.1	0	0.08	0.08	0.11	0.09	ND	ND	0	0.32	0.13	0.17	ND	0.15	ND	0.24	0.05	ND	0.27	ND	0.04	ND
CDH1_CpG_16.17	0.03		0.02		0		0.03	0	0	0	0.08	0.07	0	0.01	0	0.03	0.03	0	0.02	0.08	0.02	0.02	0	0.02	0.01	0.03	0.02	0.07	0.04	0	0.04	0.01	0.04	0.03	0.05	0.02	0.04	0.03	0.02	0.03	0	0.01	0	0.03	0.04	0	0	0.02	0.03
CDH1_CpG_18	0.09		0.09		0.07		0.12	0.1	0.08	0.1	0.13	0.17	0.08	0.11	0.14	0.08	0.1	0.08	0.1	0.13	0.1	0.12	0.08	0.1	0.06	0.12	0.09	0.12	0.08	0.11	0.11	0.16	0.13	0.12	0.11	0.13	0.12	0.13	0.13	0.13	0.11	0.11	0.06	0.13	0.07	0.15	0.12	0.1	0.12
CDH1_CpG_19	0.05		0.06		0.04		0.14	0.06	0.08	0.02	0.01	0.07	0.07	0.05	0.07	0.07	0.06	0.06	0.07	0.03	0.08	0.1	0.06	0.08	0.07	0.08	0.06	0.1	0.15	0.06	0.07	0.08	0.14	0.08	0.07	0.07	0.07	0.08	0.06	0.08	0.07	0.06	0.05	0.06	0.07	0.06	0.06	0.07	0.05
CDH1_CpG_20.21	0.03		0		0.03		0.06	0.01	0.06	0.03	0.06	0.08	0.04	0	0.12	0.04	0.05	0.02	0.03	0	0.03	0.03	0.03	0.04	0.04	0.09	0.04	0	0.05	0.05	0	0.06	0.08	0.04	0	0.09	0.06	0.03	0.05	0.04	0.03	0.04	0.03	0.03	0.04	0.02	0.05	0.02	0.03
FANCM_CpG_1	0.03		0.03		0.02		0.09	0.03	0.04	0.03	0.09	0.08	0	0.09	0	0.03	0.07	0.03	0.03	0.02	0	0.03	0.03	0.03	0.02	0.03	0.04	0.04	0.02	0.04	0.05	0.04	0.03	0.03	0.04	0.04	0.05	0.03	0.03	ND	0.09	0.1	0.05	0	0.05	0	0	0	0.03
FANCM_CpG_2	0.01		0.02		0.03		0.05	0.02	0.02	0.02	0.01	0	0.01	0	0	0.03	0.03	0.03	0.02	0.01	0.03	0.02	0.03	0.03	0.04	0.03	0.03	0.03	0.03	0.03	0.04	0.03	0.04	0.04	0.03	0.03	0.03	0.03	0.03	0.01	0	0.04	0.03	0.05	0	0.04	0.03	0.01	0.03
FANCM_CpG_3	0.03		0.04		0.04		0.07	0.03	0.06	0.05	0.02	0.02	0.02	0.02	0.05	0.06	0.05	0.05	0.06	0.03	0.05	0.05	0.04	0.05	0.06	0.05	0.05	0.06	0.04	0.06	0.04	0.06	0.04	0.05	0.05	0.05	0.06	0.04	0.05	0.08	0	0.04	0.04	0.02	0.09	0.05	0.06	0.05	0.05
FANCM_CpG_4	0.04		0.03		0.04		0.1	0.05	0.04	0.01	0.07	0	0.02	0.07	0.09	0.09	0.05	0.08	0.06	0.06	0.06	0.03	0.03	0.05	0.05	0.03	0.03	0.06	0.04	0.06	0.06	0.07	0.06	0.08	0.08	0.06	0.07	0.05	0.06	0.06	0	0.02	0.04	0.06	0.04	0.06	0	0.02	0.07
FANCM_CpG_10	0.02		0.02		0.02		0.05	0.02	0.03	0.04	0	0.1	0.05	0.04	0.08	0.01	0.03	0.02	0.02	0.05	0.03	0.04	0.03	0.04	0.04	0.04	0.03	0.05	0.01	0.03	0.01	0.03	0	0.04	0.01	0.02	0.04	0.03	0	0.08	0.04	0	0.03	0	0.02	0.06	0	0.03	0.04
FANCM_CpG_11	0.02		0.05		0.05		0.08	0.01	0.05	0.05	0.05	0.03	0.06	0.03	0.07	0.04	0.06	0.03	0.04	0.04	0.04	0.05	0.06	0.05	0.04	0.03	0.06	0.06	0.05	0.02	0.05	0.05	0.04	0.05	0.05	0.06	0.05	0.05	0.04	0.1	0.03	0.04	0.04	0.01	0.03	0.05	0.04	0.04	0.05
FANCM_CpG_12	0		0		0		0.05	0	0	0.07	0	0.04	0.24	0.08	0	0	0.14	0	0	0.1	0	0.01	ND	0	0	0	0	0.04	ND	0.06	0.03	0	0	0	0.03	0.06	0.03	0	0.33	0	0	0.08	0	0	0	0.05	0	0.06	0.07
FANCM_CpG_13	0.03		0.03		0.02		0.06	0.03	0.01	0.06	0.09	0	0.04	0.1	0	0.02	0.04	0.03	0.02	0	0.09	0.04	0.02	0.04	0	0.03	0.04	0.04	0.04	0.03	0.04	0.04	0.05	0.04	0.04	0.04	0.05	0.03	0.01	0	0	0.08	0.05	0	0	0.03	0	0	0.06
LKB1_CpG_1.2	0.04		0.01		0.05		ND	ND	0.04	0.06	0.05	0	ND	0.01	ND	ND	0.04	0.05	0.11	0.07	0.07	0.05	0.07	0.02	0.08	0.05	0.02	0.1	ND	0.09	ND	0.01	0.03	0.08	0.07	0.07	0.06	0.08	0	0.06	0.09	ND	0.04	0.06	0.05	0.07	0.03	0.05	0.07
LKB1_CpG_3	0.02		0.02		0		0.03	0.07	0	0.04	0.09	0	0	0	0	0	0.05	0.01	0.04	0.03	0.06	0.01	0	0.05	0.03	0.05	0.1	0.04	0.04	0.04	0.03	0.07	0.02	0.01	0.04	0	0.05	0	0.04	0.03	0	0	0.01	0.05	0.05	0.02	0	0.05	0
LKB1_CpG_5.6	0.02		0.02		0.04		0.07	0.1	0.09	0.02	0.02	0.02	0.03	0.05	0.02	0.03	0.04	0.04	0.04	0.03	0.03	0.03	0.05	0.04	0.05	0.03	0.02	0.06	0.08	0.03	0.02	0.02	0.03	0.04	0.04	0.04	0.05	0.06	0.02	0.04	0.05	0.09	0.05	0.04	0.04	0.04	0.05	0.04	0.04
LKB1_CpG_7	0.01		0.02		0.01		0.06	0.05	0.01	0.02	0.01	0	0.02	0.04	0.03	0	0.03	0.04	0.05	0.03	0.03	0.04	0.04	0.02	0.04	0.04	0.03	0.05	0.02	0.03	0.03	0.01	0.02	0.03	0.04	0.03	0.02	0.02	0.05	0.04	0.03	0.03	0.03	0.02	0.03	0.02	0.03	0.03	0.02
LKB1_CpG_8.9	0.04		0.03		0.06		0.04	0	0.02	0.07	0.03	0.02	0.02	0.03	0.05	0.06	0.02	0.04	0.03	0.03	0.01	0.03	0.04	0.02	0.05	0.03	0.07	0.04	0.01	0.04	0.02	0.03	0.04	0.04	0.03	0.03	0.04	0.04	0.03	0.03	0.03	0.03	0.06	0.03	0.01	0.02	0.03	0.03	0.04
LKB1_CpG_10.11.12	0.1		0.11		0.13		0.06	0.13	0.09	0.14	0.08	0.07	0.13	0.11	0.11	0.08	0.09	0.11	0.08	0.1	0.11	0.1	0.12	0.09	0.11	0.12	0.1	0.1	0.06	0.12	0.07	0.09	0.1	0.13	0.1	0.11	0.14	0.15	0.14	0.12	0.09	0.15	0.13	0.12	0.11	0.11	0.11	0.11	0.14
LKB1_CpG_17	0.01		0.01		0.02		0.05	0	0.01	0.04	0.06	0	0	0.11	0.05	0.04	0	0	0.03	0.02	0.03	0.03	0.03	0.02	0	0.03	0.04	0.02	0.07	0.02	0.03	0.02	0.02	0	0.02	0	0.02	0.04	0	0.01	0.03	0.03	0.02	0.02	0.03	0.03	0.04	0.04	0.01
LKB1_CpG_19	0.01		0		0		0.04	0	0	0	0	0	0	0.09	0	0	0	0	0.02	0.02	0	0.02	0	0	0.07	0.01	0.1	0.01	0	0.02	0.02	0.03	0	0.02	0.03	0.03	0	0	0	0	0	0.04	0	0.02	0	0.01	0	0.02	0.04
LKB1_CpG_21	0.01		0.01		0.02		0.06	0.07	0.02	0.04	0.04	0.04	0	0.01	0	0.03	0.02	0.02	0.01	0.02	0.02	0.03	0.03	0.02	0.02	0.02	0.02	0.03	0	0.04	0.03	0.03	0.03	0.03	0.03	0.03	0.03	0.05	0.02	0.03	0.01	0.03	0.03	0.04	0.03	0.03	0.03	0.03	0.01
NBS1_2_CpG_1	0.02		0.04		0.02		0.06	0.06	0.02	0.04	0.06	0	0.04	0	0.02	0.02	0.07	0.04	0	0.03	0.03	0.03	0.04	0.02	0.04	0.03	0.03	0.03	0.02	0.02	0.02	0.03	0.03	0.05	0.04	0.02	0.05	0.01	0.01	0	0.02	0.03	0.02	0.03	0.03	0.03	0	0	0.01
NBS1_2_CpG_2	0		0.03		0.01		0	0.02	0.02	0.01	0	0	0	0	0	0	0.01	0	0.04	0.02	0.03	0.01	0.02	0.03	0.04	0	0	0.02	0.01	0.01	0	0.01	0	0	0	0.02	0	0.02	0	0.03	0.03	0	0	0.02	0.01	0.03	0	0.02	0
NBS1_2_CpG_5	0.02		0.03		0		0.02	0.06	0	0.03	0	0.06	0.02	0	0.02	0.02	0	0.03	0	0	0.03	0.04	0.02	0.02	0.02	0.02	0.02	0.02	0.02	0.03	0.02	0.02	0.03	0.03	0.04	0.01	0.02	0.01	0	0.02	0.02	0.02	0.02	0.02	0.02	0.02	0	0	0
NBS1_2_CpG_15.16	0.01		0.02		0		0.01	0.01	0.01	0.02	0.02	0	ND	0	0.1	0.03	0.03	0	0.03	0.04	0.01	0.02	0.02	0.01	0	0	0.08	0	0.01	0	0	0	ND	0	0	0	0	0	0.04	0	0.01	0.02	0	0	0	0	0	0	0
NBS1_2_CpG_19	0.05		0.08		0.06		0.15	0.18	0.08	0.05	ND	0.15	ND	ND	0.09	0.05	0.05	0.06	0.09	0.06	0.06	0.06	0.06	0.07	0.05	0.07	0.06	0.04	0.04	0.06	0.07	0.04	0.04	0.06	0.07	0.05	0.05	0.04	0.09	0.01	0.08	0.08	0.03	0.07	0.07	0.04	0.02	0.05	0.05
NBS1_2_CpG_20.21	0.01		0.02		0.03		0.15	0.02	0	0.04	0.01	0.07	0	0.05	0.02	0.02	0.02	0.03	0.11	0.01	0.04	0.01	0.03	0	0.01	0	0	0.04	0.04	0.09	0.03	0.02	0	0.04	0.03	0.03	0.03	0.02	0.02	0.05	0	0.04	0.07	0.01	0.03	0.04	0.01	0	0.04
NBS1_2_CpG_22.23.24	0.03		0.04		0.04		ND	0.02	ND	0.05	0.08	ND	0.05	ND	0.01	0.03	0.04	0.05	0.05	0.06	0.06	0.06	0.04	0.03	0.04	0.03	0.03	0.04	0.04	0.04	0.04	0.05	0.04	0.04	0.06	0.06	0.04	0.05	0.06	0.04	0.04	0.07	0.03	0.05	0	0.06	0.05	0.05	0.04
NBS1_2_CpG_25.26	0.04		0.06		0.04		ND	ND	ND	0.08	0.03	ND	ND	ND	ND	0.05	ND	0.03	ND	0.03	0.04	0.04	0.02	0	ND	0.06	0.01	0.05	0.02	0.06	0.05	0.05	0.08	0.05	0.07	0.05	0.05	0.06	0.03	0.03	0.04	0.05	ND	0.07	ND	0.09	0.04	0.09	0.05
NBS1_2_CpG_29.30.31	0.04		0.03		0.04		ND	0.06	0.07	0.05	ND	0.05	0.01	0.02	0.05	0.04	0.02	0.04	0.07	0.02	0.04	0.05	0.06	0.05	0.06	0.05	0.07	0.02	0.03	0.03	0.02	0.04	0.06	0.05	0.04	0.04	0.02	0.05	0.05	0.01	0.07	0.05	0.09	0.05	0.05	0.01	0.03	0.02	0.02
NBS1_2_CpG_34	0.14		0.06		0.05		0	0.05	0	0.26	0.11	0.1	0	0.12	0	0.11	0	0.04	0.03	ND	0.04	0.09	0.16	0.05	0	0.05	0.23	0.07	0.07	0.07	0.05	0.05	0.28	0.11	0.11	0.15	0.16	0.07	0.08	0.06	0.07	0.07	0	0.05	0.14	0.01	0.03	ND	0.06
NBS1_2_CpG_35	0.02		0.01		0.01		0	0.11	0	0.06	0	0.22	0	0	0	0.03	0	0	ND	0.1	0.04	0.04	0.04	0.02	0	0.07	0	0.03	0.03	0.03	0.02	0.02	0.06	0.05	0	0.05	0	0.02	0	0	0	0.04	0	0.02	0.01	0.01	0	0	0
NBS1_2_CpG_36	0.02		0.02		0.12		0	0.04	0	0.06	0.1	0.07	0.02	0.03	0.02	0.02	0.03	0.08	0.09	0.07	0.06	0	0.07	0.07	0	0.08	0.13	0.17	0.12	0.07	0.05	0.04	0.12	0.09	0.04	0.09	0.02	0.06	0.07	0.07	0.06	0.03	0.04	0.05	0.07	0.07	0.08	0.04	0.06
NBS1_2_CpG_37	0.01		0		0.06		0.05	0.1	0	0.02	0	0.04	0.1	0.12	0	0.08	0.03	0.04	0.05	0.05	0.02	0	0.02	0.05	0.01	0.03	0	0.03	0.05	0.05	0	0.03	0.1	0.06	0.01	0.04	0.04	0.04	0.01	0.01	0.02	0.05	0	0.07	0	0.06	0.04	0.04	0.03
NBS1_2_CpG_38	0.01		0.02		0.02		0.01	0.01	0	0	0	0	0.07	0	0.07	0.02	0.01	0.05	0	0.08	0.07	0.04	0.02	0	0	0.03	0	0	0.02	0.05	0	0.02	0.03	0.03	0.03	0.07	0.07	0.03	0.04	0.06	0.04	0.03	0.04	0.01	0.06	0.04	0.06	0.06	0.03
PALB2_CpG_2.3	0.04		0.02		0.03		0.02	0.01	0.03	0.02	0.03	ND	ND	0.03	ND	ND	0.01	0.04	0	0.01	0.01	0.03	0.03	0	0.01	0.02	0.02	0.05	0.04	0.03	0.04	0.04	0	0.02	0.03	0.02	0.03	0.03	0.01	0.04	0.02	0.03	ND	0.02	0.05	ND	ND	0.03	0.07
PALB2_CpG_4.5	0.04		0.1		0.13		0.05	0.09	0.07	0.09	0.06	0.07	ND	0.06	ND	0.03	0.05	0.08	0.04	0.07	0.05	0.13	0.06	0.06	0.05	0.09	0.08	0.09	0.03	0.08	0	0.1	0.06	0.17	0.13	0.17	0.05	0.08	0.08	0.1	0.02	0.06	0.08	0.07	0	0.06	0.05	0.06	0.1
PALB2_CpG_6.7	0.04		0.05		0.05		0.04	0.04	0.06	0.06	0.06	0.03	ND	0.04	0.06	0.02	0.03	0.03	0.07	0.06	0.07	0.06	0.04	0.05	0.04	0.05	0.07	0.09	0.06	0.05	0.04	0.05	0.06	0.05	0.05	0.06	0.06	0.06	0.05	0.06	0.08	0.06	ND	0.06	0.03	0.05	0.05	0.05	0.05
PALB2_CpG_8.9.10.11	0.03		0.03		0.05		0.03	0.02	0.02	0.04	0.04	0.05	0.03	0.03	0.06	0.01	0.04	0.03	0.09	0.01	0.03	0.07	0.02	0.03	0.04	0.02	0.04	0.05	0.05	0.07	ND	0.05	0.05	0.03	0.07	0.04	0.03	0.05	0.04	0.04	0.05	0.03	0.06	0.02	0.03	0.02	0.02	0.04	0.06
PALB2_CpG_12	0.14		0		0.12		0.07	0.34	0.09	0.24	0.22	0.05	0.24	0.15	0.18	0.14	0.07	0.17	0.1	0.11	0	0	0.11	0.08	0.01	0.21	0.32	0.07	0.17	0.15	ND	0.11	0.12	0.08	0.18	0.15	0.1	0.07	0.09	0.15	0	0.14	0.21	0.17	0.13	0	0	0	0.23
PALB2_CpG_13	0.03		0.07		0		0.06	0.04	0.01	0.06	0.05	0.09	0.07	0.04	0.02	0.21	0.04	0.08	0.07	0.05	0.08	0.11	0.03	0.06	0	0.07	0.05	0.07	0	0.07	0.03	0.08	0.03	0.07	0.06	0.06	0.06	0.09	0.04	0.05	0.19	0.05	0.07	0.07	0.05	0	0.19	0.07	0
PALB2_CpG_20	0.03		0.02		0		0.01	0.02	0	0.04	0.05	0	0	0	0.04	0.05	0.01	0	0.03	0.01	0	0.04	0	0	0.03	0	0.04	0.01	0.02	0	0	0.02	0.01	0.03	0.04	0.03	0	0.02	0.01	0.01	0	0	0	0	0	0.01	0	0.02	0.03
PALB2_CpG_21	0.03		0.05		0.01		0.04	0.04	0.05	0.03	0.02	0.03	0	0.04	0.02	0	0.03	0.04	0.03	0.05	0.03	0.06	0.03	0.03	0.05	0.03	0.04	0.04	0.04	0.05	0.02	0.04	0.01	0.03	0.05	0.04	0.03	0.01	0.03	0.02	0.12	0.04	0.02	0.04	0.02	0.04	0.01	0.01	0.03
PALB2_CpG_24.25	0.03		0.04		0.05		0.03	0.04	0.05	0.03	0.05	ND	0	0.04	ND	0	0.05	0.04	0.05	0.03	0.02	0.06	0.04	0.04	0.09	0.04	0.04	0.06	0.08	0.05	0.02	0.05	0.05	0.06	0.06	0.05	0.05	0.05	0.02	0.04	0.03	0.06	0.04	0.04	0.04	0.07	ND	0.03	0.03
PALB2_CpG_26.27	0.01		0.01		0.06		0.03	0.03	0.02	0.03	0.02	0.03	0.02	0.01	0.07	0	0.04	0.02	0.07	0.04	0.03	0.03	0.03	0.03	0.05	0.02	0.03	0.04	0.01	0.04	0.03	0.03	0.02	0.03	0.02	0.03	0.04	0.03	0.02	0.02	0.04	0.02	0.08	0.03	0.02	0.02	ND	0.03	0.01
PALB2_CpG_33	0.02		0.02		0.07		0.01	0.02	0.03	0.01	0.06	0.06	0.07	0.02	0.1	0.07	0	0.08	0.05	0.03	0.07	0	0.03	0	0	0.05	0	0.04	0.08	0.05	0	0.05	0	0	0.04	0.04	0.03	0	0.05	0.02	0	0	0.07	0.05	0.07	0	0.05	0	0.06
PTEN_CpG_2	0		0		0		0	ND	0.05	0	0.09	0.16	0.03	0	0	0.08	0.1	0.04	0.04	0.07	0	0.04	0.04	0.03	0.02	0.03	0.02	0	0.03	0.01	0	0.03	0.01	0.07	0.01	0.06	0	0.03	0	0.02	0	0.08	0.02	0.05	0.04	0	0	0	0.06
PTEN_CpG_5.6	0.02		0.09		ND		ND	ND	ND	ND	ND	ND	0.06	0.05	0.08	ND	0.05	ND	0.05	0.08	0.08	ND	0.1	0.08	0.03	0.08	0.05	0.05	0.04	0.06	0.04	0.04	0.06	0.07	0.04	0.1	0.06	0.02	0.05	0.12	ND	0.06	0.04	0.08	0.04	0.02	ND	0.03	0.07
PTEN_CpG_18.19	0.02		0.02		0.21		ND	ND	ND	0.1	0.02	0	0.05	ND	0.02	ND	0.1	0.28	0.06	0.06	0.14	0.24	0.07	0.07	0.03	0.05	0.04	0.02	0.02	0.03	0.05	0.01	0.02	0.05	0.07	0.04	0.04	0.01	0.2	0.04	0.03	0.08	0.04	0.04	0.07	0.06	0.1	0.01	0.02
PTEN_CpG_20	0.06		0.06		0		0.14	ND	ND	0.06	0.02	0.09	0.05	ND	0.05	0.04	0.04	0.03	0.04	0.04	0.07	0.02	0.05	0.07	0.05	0.05	0.05	0.05	0.03	0.05	0.08	0.02	0.04	0.04	0.08	0.05	0.05	0.06	0	0.05	0.01	0.06	0.03	0.05	0.06	0.03	0.06	0.04	0.03
PTEN_CpG_21.22	0.01		0.03		0.01		0.11	ND	ND	0	0.07	0	0.03	0	0.01	0.02	0	0.03	0.01	0.05	0.01	0	0	0.01	0.04	0.02	0	0.01	0.02	0.04	0	0.04	0.05	0.04	0.03	0.06	0.01	0.04	0.03	0.07	0.03	0.07	0	0.02	0.04	0.05	0.03	0.06	0
PTEN_CpG_23	0		0		0		0	ND	0	0	0	0.03	0.03	0.04	0.01	0.06	0.03	0	0	0	0	0	0.01	0	0	0	0.02	0.03	0	0	0	0	0	0	0	0	0	0	0	0	0	0	0.05	0	0	0	0.04	0.01	0.01
PTEN_CpG_26.27.28	0		0		0		0.01	0.02	0	0	0.03	0.01	0.01	0.06	0	ND	0.02	0.01	0	0	0.01	0.01	0.01	0	0.01	0.01	0	0.01	0.01	0.01	0	0.01	0	0.01	0	0.01	0.01	0.01	0.01	0	0.01	0	0	0.01	0.05	0.02	0.02	0	0
PTEN_CpG_33.34	0.02		0.04		0.02		0.09	0.02	0.02	0.04	0	0	0.01	0.01	0	ND	0	0.02	0	0	0.04	0.01	0.02	0.02	0.05	0.02	0.04	0.03	0	0	0	0	0.03	0.07	0.06	0.08	0.05	0.14	0.05	ND	0.06	0.01	0.04	0	0	0	0.05	0	0.01
RAD51C_CpG_1	0.86		0.83	0.88	ND		ND	0.92	0.89	ND	ND	0.92	ND	0.93	0.91	0.91	1	0.94	0.89	0.95	0.88	ND	0.94	0.92	0.88	0.89	0.91	0.89	0.93	0.95	0.84	0.87	0.89	0.93	0.91	0.94	0.88	0.86	0.99	ND	1	0.96	ND	0.57	0.94	0.96	0.98	0.88	0.9
RAD51C_CpG_3	0.7		0.53	0.55	0.68		0.59	0.65	0.64	0.77	1	0.67	0.69	0.65	0.58	0.6	0.59	0.62	0.57	0.62	0.72	0.6	0.62	0.65	0.51	0.54	0.63	0.63	0.64	0.62	0.51	0.6	0.63	0.6	0.59	0.64	0.58	0.55	0.73	0.47	0.73	0.65	0.54	0.36	0.66	0.66	ND	0.65	0.62
RAD51C_CpG_6	0.01		0.1	0.07	0		0.12	0	0.03	0.04	0.01	0	0	0.04	0	0.01	0.05	0.01	0.03	0.02	0	0.03	0.01	0	0.02	0.04	0	0.02	0.01	0.04	0	0.02	0.01	0.01	0	0	0.07	0.02	0	0	0.03	0	0	0	0	0.02	0.09	0.03	0.03
RAD51C_CpG_9	0.01		0.17	0.18	0.04		0.16	0	0.04	0.12	0	0.04	0	0.03	0.03	0.01	0.07	0.05	0.14	0.04	0.07	0.06	0.07	0	0	0.06	0.02	0.2	0.11	0.09	0.05	0.05	0.03	0.01	0.14	0.12	0.12	0.06	0.06	0.05	0.02	0.07	0.12	0.06	0.11	0.05	0.1	0.09	0.11
RAD51C_CpG_10.11	0.02		0.22	0.13	ND		ND	0.04	0.05	ND	0.03	0.04	0.04	0.03	0.05	0.05	ND	0.02	0.08	0	0.05	ND	0.05	0.07	0	0.05	0.05	0.09	0.09	0.04	0.04	0.01	0.05	0.03	0.08	0.1	0.05	0.08	0.07	0.01	0.01	0.07	0.03	0.01	0.02	0.03	0.03	0.03	0.03
RAD51C_CpG_16	0.05		0.18	0.1	0.02		ND	0.05	0.04	0	0.06	0.04	0	0.07	0.05	0.07	0.01	0.04	0.05	0.03	0	0.07	0.04	0.07	0.05	0.03	0.03	0.06	0.01	0.05	0.02	0.03	0.02	0.06	0.05	0.11	0.06	0.04	0.1	0.05	0.07	0.02	0.03	0.04	0.03	0.05	ND	0.02	0
RAD51C_CpG_18.19	0.01		0.15	0.1	0.01		0.12	0	0.02	0.05	0.02	0	0.01	0.02	0	0.01	0.04	0.04	0.03	0.01	0	0	0.03	0	0.01	0.03	0.01	0.01	0.04	0.04	0.03	0.02	0.02	0.01	0.05	0.01	0.04	0.04	0.02	0.02	0	0	0.02	0.01	0.02	0.03	0.03	0.01	0.03
RAD51C_CpG_20	0.01		0.11	0.11	0.04		ND	0.06	0.06	ND	0.06	0.07	0.03	0.06	0.05	0.05	0.04	0.05	0.04	0.02	0.05	0	0.03	0.02	0.03	0.03	0.05	0.08	0.05	0.08	0.08	0.05	0.07	0.08	0.07	0.1	0.08	0.07	0.05	0.07	0.04	0.03	0.02	0.05	0	0.04	0.03	0.07	0.02
RAD51C_CpG_21	0.04		0.1	0.07	0.03		0.13	0.02	0.05	0.1	0.01	0.02	0.08	0.04	0.05	0.05	0.1	0.03	0.04	0.04	0.04	0.05	0.07	0.06	0.07	0.06	0.03	0.04	0.06	0.05	0.04	0.06	0.04	0.08	0.07	0.03	0.08	0.03	0.01	0.01	0.04	0.06	0.11	0.04	0.06	0.04	0	0.05	0.04
RAD51C_CpG_22.23	0.02		0.08	0.1	0.02		0.06	0.06	0.03	0.12	0.07	0.03	0.02	0.05	0.06	0.04	0.03	0.03	0.03	0.01	0	0.01	0.03	0.03	0.03	0.03	0.01	0.05	0.04	0.05	0.05	0.05	0	0.03	0.05	0.08	0.05	0.04	0.03	0.05	0.05	0.01	0.05	0.04	0.01	0.06	0.03	0.05	0.04
RAD51C_CpG_27	0.03		0.17	0.15	0.05		ND	0.05	0.08	0.04	0.06	0.06	0	0.05	0.05	0.06	0.03	0.04	0.06	0.05	0.05	0.06	0.04	0.05	0.05	0.05	0.06	0.09	0.06	0.06	0.07	0.08	0.07	0.07	0.06	0.08	0.06	0.06	0.1	0.07	0.05	0.07	0.06	0.05	0.02	0.04	0.03	0.03	0.06
RAD51C_CpG_28.29	0.01		0.11	0.11	0.02		0.03	0.01	0.03	0.04	0.03	0.03	0.01	0.02	0.02	0.02	0.02	0.04	0.01	0.01	0.01	0	0.01	0.01	0.01	0.01	0.01	0.04	0.02	0.03	0.04	0.03	0.02	0.03	0.02	0.02	0.01	0.04	0.03	0.02	0.03	0.04	0.03	0.01	0.03	0.02	0.04	0.01	0.03
RAD51C_CpG_30	0.03		0.12	0.11	0.01		0.06	0.07	0.08	ND	0.07	0.07	0.04	0.07	0.06	0.08	0.01	0.02	0.05	0.04	0.08	0.06	0.04	0.05	0.04	0.04	0.05	0.07	0.04	0.07	0.08	0.05	0.08	0.05	0.08	0.09	0.11	0.1	0.05	0.02	0.09	0.07	0.08	0.01	0.03	0.07	0.05	0.03	0.02
RECQL_CpG_8.9	0.06		0.05		0.08		0.08	0.04	0.1	0.07	0.09	0.02	0.1	0.05	0.11	0.08	0.15	0.09	0.09	0.05	0.04	0.07	0.06	0.09	0.05	0.08	0.06	0.08	0.09	0.11	0.09	0.08	0.07	0.04	0.14	0.08	0.13	0.08	0.08	0.06	0.11	0.07	0.03	0.09	0.11	0.12	0.02	0.04	0.08
RECQL_CpG_11	0		0.01		0.01		0.04	0.05	0.03	0.02	0.04	0.09	0	0	0	0.02	0.09	0.01	0.07	0.04	0.04	0.05	0.04	0	0.04	0.03	0.03	0.02	0	0.04	0.04	0.04	0.03	0.02	0.04	0.03	0.03	0.03	0.02	0.11	0.01	0.05	0.04	0.04	0.03	0.04	0.03	0.02	0.04
RECQL_CpG_12	0.02		0.01		0.04		0.01	0	0.06	0.03	0.04	0	0.07	0	0.07	0.02	0.03	0.03	0.05	0.03	0.01	0	0.01	0	0.04	0.03	0.05	0.02	0.03	0.04	0.04	0.04	0.03	0.01	0.01	0.01	0.03	0.04	0	0.11	0.03	0.03	0.03	0.05	0.04	0.02	0.08	0.06	0.05
RECQL_CpG_13	0		0		0.03		0	0	0.08	0.01	0	0.02	0	0	0.05	0	0.02	0.03	0	0.04	0	0.01	0	0	0	0	0.03	0	0	0	0.01	0	0	0	ND	0	0.02	0.02	0.02	0	0	0	0	0.03	0	0.02	0	0	0
RECQL_CpG_15	0.02		0.02		0.03		0.03	0.02	0.04	0.02	0.04	0.03	0	0	0	0.02	0.05	0.05	0.05	0.03	0.02	0.03	0.04	0.03	0.03	0.02	0.03	0.03	0.03	0.03	0.03	0.03	0.02	0.02	ND	0.02	0.03	0.02	0.03	0.03	0.03	0.02	0.02	0.02	0.03	0.02	0.02	0.02	0.02
TP53_CpG_1	0.07		0.03		0.05		0.1	ND	ND	0	0.07	0.06	ND	0.05	0.07	0	0.07	0.08	ND	0.05	0.06	0.05	0.07	0.03	0.04	0.05	0.07	0.05	0.08	ND	0.06	0.06	0.06	0.04	0.06	0.07	0.06	0.07	0.01	0.06	0.06	0.09	0.04	0.04	0.05	0.02	0.06	0.03	0.07
TP53_CpG_2.3.4	0.01		0.01		0.01		ND	ND	ND	0	0.03	0.03	ND	0.03	ND	ND	0.04	0.03	ND	0.03	0.03	0.02	0.03	0.03	0.01	0.03	0.03	ND	ND	ND	0.04	ND	0.04	0.02	0.04	0.04	0.03	0.03	0.03	0.01	ND	0.02	0.03	0.02	0.05	0.03	0.03	0.01	ND
TP53_CpG_5.6	0.03		0.02		0.17		0.07	0	0.08	0	0.06	0.04	0.06	0	0.08	0	0.03	0.04	0.01	0.05	0.05	0.03	0.01	0.01	0	0.01	0.03	0	0	0	0.02	0	0.04	0.05	0.04	0.03	0.07	0.07	0.01	0.03	0.01	0.07	0.03	0	0.05	0.03	0.05	0.03	0.07
TP53_CpG_9.10	0.07		0.02		0.02		0.17	0.04	ND	0.06	0.04	0.1	0.1	0.09	0.05	0.01	0.1	0.01	0.01	0.08	0.09	0.12	0.08	0.07	0.03	0.06	0.02	ND	0.1	0.03	0.08	0.15	0.11	0.08	0.07	0.06	0.1	0.15	0.07	0.02	0.07	0.02	0.07	0.02	0.22	0.01	0.08	0.04	ND
TP53_CpG_22	0.02		0.02		0		0.03	0.18	0.17	0.01	0.09	0.03	0.12	0	0.02	0.06	0.01	0.04	0.04	0	0.02	0.04	0.03	0.05	0	0.03	0.03	0.03	0.04	0.05	0.03	0.03	0.03	0.04	0.05	0	0.03	0.05	0.04	0.05	0	0.02	0	0.02	0.04	0.03	0	0.07	0.01
TP53_CpG_27.28	0.01		0		ND		0.05	0.05	0	0.06	0.04	0.01	0	0.06	0	0	0.02	0.02	0.1	0.03	0.01	0.02	0.01	0.01	0.03	0.03	0.01	0.05	0.02	0.03	0.02	0	0.01	0.1	ND	0.12	0.02	0.03	0.05	0.01	0.08	0.07	0.02	0.07	0.01	0	0.01	0.01	0.03
TP53_CpG_29	0.01		0		0		0	0.09	0	0	0	0.01	0	0.1	0.05	0.06	0.01	0	0	0.01	0.01	0.02	0.03	0	0	0.03	0.01	0.01	0	0.05	0.02	0.02	0.01	0.02	0.01	0.03	0	0.03	0	0.01	0.14	0.02	0	0.02	0.03	0.09	0.03	0	0
TP53_CpG_31.32	0.03		0.02		0		0.06	0.08	ND	0.07	0.03	0.03	0.09	0.02	0.09	0.09	0.03	0.05	0.03	0.03	0.05	0.05	0.01	0.03	0.02	0.04	0.05	ND	0.03	0.03	0.03	0.06	0.04	0.03	0	0.02	0.03	0.03	0.03	0.09	0.03	0.07	0.02	0.03	0.05	0.06	0.03	0.04	0
ND = not detected
[truncated: 108 more columns]

## Sheet: Table S3
Table S3: Methylation level of selected CpGs at BRCA1 and RAD51C in normal breast samples from four healthy women and in tumor tissue from patients 1 and 2.
CpGs/Sample	CT1	CT2	CT3	CT4	Patient 1 Tumour
BRCA1_assay3_CpG_1	0.02	0.03	0.02	0.04	0.85
BRCA1_assay3_CpG_2.3.4	0.04	0.01	0.02	0.02	0.74
BRCA1_assay3_CpG_5	0.02	0.02	0.02	0.05	0.7
BRCA1_assay3_CpG_6	0	0.02	0	0.02	0.38
BRCA1_assay3_CpG_7	0.04	0.06	0.03	0.07	0.76
CpGs/Sample	CT1	CT2	CT3	CT4	Patient 2 Tumour
RAD51C_assay1_CpG_1	0.81	0.79	ND	0.66	0.72
RAD51C_assay1_CpG_2	0.75	0.73	0.72	0.56	0.56
RAD51C_assay1_CpG_3	0.73	0.56	0.42	0.5	0.36
RAD51C_assay2_CpG_2	0.03	0.02	0	0.04	0.03
RAD51C_assay2_CpG_3.4	0.11	0.03	0.21	0.11	0.04
RAD51C_assay2_CpG_5	0.05	0.01	0	0.03	0
RAD51C_assay2_CpG_6.7	0.06	0.08	ND	0.05	0.09
RAD51C_assay2_CpG_9	0	0.2	ND	0.07	ND
RAD51C_assay2_CpG_12	0.05	0.03	0.1	0.06	0.03
RAD51C_assay2_CpG_14.15	0.01	0	0	0.02	0.01
RAD51C_assay2_CpG_16	0.06	0.07	0.03	0.08	0.07
RAD51C_assay3_CpG_1	0.08	0.04	0.02	0.04	0.04
RAD51C_assay3_CpG_2.3	0	0.01	0.02	0.01	0.02
RAD51C_assay3_CpG_4.5	0.03	0.03	0.03	0.02	0.04
RAD51C_assay3_CpG_6	0.11	0.1	0	0	0.03
RAD51C_assay3_CpG_7	0.06	0.05	0.11	0.05	0.09
RAD51C_assay3_CpG_8.9	0.03	0.02	0.01	0.02	0.02
RAD51C_assay3_CpG_10	0.02	0.04	0.04	0.06	0.07
CT = control Tissue; ND = not detected

## Sheet: Table S4
Table S4: Genomic regions analyzed by MassARRAY on blood DNA.
Gene	Chr. band	Strand (+/-)	Forward primer	Reverse Primer	Start	End	bp	CpGs	CpGs detected by MassARRAY	CpGs selected for the analysis	Reference
BRCA1	17q21.31	-	(bis) TAATTGGAAGAGTAGAGGTTAGAGGGT CAACTGGAAGAGTAGAGGCTAGAGGGC	(bis) CCAAAACAAAAAATAAAAACCTCCT CCAGAGCAGAGGGTGAAGGCCTCCT	43125277	43125647	371	18	15	9	[42,43]
BRCA2	13q13.1	+	(bis) TTGGTAGAGATAAAAGGGTAAGAAGT TTGGCAGAGACAAAAGGGCAAGAAGC	(bis) AAATACCTAACAAAAAATTTCCTTTC GGATGCCTGACAAGGAATTTCCTTTC	32315353	32315789	437	44	26	14	[43,44]
TP53	17p13.1	-	(bis) AATGAGGGAGATAGGTTTGAAGTTT AATGAGGGAGACAGGTCTGAAGCCT	(bis) CCAATTCTTTTAAAAACACTATATTCC CCAATTCTTTTGAAAGCACTGTGTTCC	7688116	7688496	381	32	18	8	[23,45]
PTEN	10q23.31	+	(bis) GAGTGGGAATTTGGAAAGTTTTTTA GAGTGGGAATTTGGAAAGTTCCCCA	(bis) CAAAAACCCAAAAAACACCTATCT CAAGGGCCCAAAGGGCACCTATCT	87862254	87862704	451	36	23	8	[45]
CDH1	16q22.1	+	(bis) GATTTTAGTAATTTTAGGTTAGAGGGTT GACCCTAGCAACTCCAGGCTAGAGGGTC	(bis) AAATACCTACAACAACAACAACAAC GGGTACCTGCAGCAGCAGCAGCAGC	68737102	68737469	368	32	18	11	[46]
PALB2	16p12.2	-	(bis) GTTTTAGGTGGTTTATTGGGATTTA GCTCCAGGTGGCCCACTGGGACTCA	(bis) TTTCCTTCTCCTCACAACTAAAAAA TTTCCTTCTCCTCACAGCTGAGGGG	23641112	23641447	336	33	17	11	[25]
STK11 (LKB1)	19p13.3	+	(bis) GGAGGATGATTTAGTATTGAAAAGTT GGAGGATGACCTAGCACTGAAAAGCC	(bis) AAAAAAAACCCTTCTTCCAACAAA GGGAAAAACCCTTCTTCCAACAGA	1206538	1206774	237	21	13	9	[47]
ATM	11q22.3	+	(bis) TTTTTTATTAAGGGAAAATTTTTGG TTCCCTACCAAGGGAAAACCTTTGG	(bis) CCATATCCACCAATAACCAAC CCATGTCCACCAATGGCCAGC	108226971	108227222	252	39	27	9	[48,49]
NBN (NBS1)	8q21.3	-	(bis) TAGGAGGTAAGGGTAGAAGGGAA CAGGAGGTAAGGGCAGAAGGGAA	(bis) TCTTCACAAATCATATATAACCCCC TCTTCACAAATCATATATAACCCCC	89984121	89984530	410	38	24	14	[50]
RAD51C	17q22	+	(bis) GTGGAGAATTTATTGGGTTTGGT GTGGAGAACCCACTGGGCCTGGC	(bis) AATTCCTCAACAATCTAAAACCCC AGTTCCTCAGCAGTCTGGAACCCC	58692358	58692756	399	30	23	13	[23]
RECQL	12p12.1	-	(bis) ATTATGGTTGTAGTGGTGGGGATAG ATCATGGCTGCAGTGGTGGGGACAG	(bis) ACCAACTAAAAACATCCACCCTT GCCAGCTGAGAGCATCCACCCTT	21501617	21501928	312	20	17	5	[51]
FANCM	14q21.2	+	(bis) GGGATTAAGGTTAGTTTATTTAGTTGAA GGGACTAAGGCCAGTTTATCCAGTTGAA	(bis) AAATTCCCAAACTAATAACTATTCCA AAGTTCCCAAACTGGTGGCTATTCCA	45135605	45135918	314	13	11	8	[52]
(Genome Assembly GRCh38/hg38). 5' tags: aggaagagag- (forward primers), cagtaatacgactcactatagggagaaggct- (reverse primers); Chr, chromosome; bis, bisulfite-converted.

## Sheet: Table S5
Table S5. Genomic regions analyzed by MassARRAY on tumor DNA from patients 1 (BRCA1) and 2 (RAD51C).
Gene	Chr. band	FFPE assay	Strand (+/-)	Forward primer	Reverse primer	bp	n. CpG	n. CpG detected by MassArray
BRCA1	17q21.31	assay_3	-	(bis) GGAATTATAGATAAATTAAAATT GGAATTACAGATAAATTAAAACT	(bis) CCAAAACAAAAAATAAAAACCTCCT CCAGAGCAGAGGGTGAAGGCCTCCT*	132	7	7
RAD51C	17q22	assay_1	+	(bis) GTGGAGAATTTATTGGGTTTGGT	(bis) CAATCTTATAAATTTTCACACTTAT	147	4	3
				GTGGAGAACCCACTGGGCCTGGC*	CAGTCTTGTAAATTTTCACACTTAT
		assay_2	+	(bis) ATAAGTGTGAAAATTTATAAGATTG	(bis) CAAACTCACCTACTAACCCC	162	16	12
				ATAAGTGTGAAAATTTACAAGACTG	CAGGCTCACCTGCTAACCC
		assay_3	+	(bis) GGGGTTAGTAGGTGAGTTTG	(bis) AATTCCTCAACAATCTAAAACCCC	135	10	10
				GGGTTAGCAGGTGAGCCTG	AGTTCCTCAGCAGTCTGGAACCCC*
(Genome Assembly GRCh38/hg38). 5' tags: aggaagagag- (Forward primers), cagtaatacgactcactatagggagaaggct- (Reverse primers); Chr, chromosome; bis, bisulfite- converted; *same primers used for the blood assays

## Sheet: Table S6
Table S6: Short tandem repeats (STRs) analyzed in blood and tumor DNA from patient 1.
STRs	Chr. band	Alleles range (bp)	Heterozygous frequency (%)	Primer
D17S250	17q12	Not reported	Not reported	Fw: FAM-GGAAGAATCAAATAGACAAT
				Rev: GCTGGCCATATATATATTTAAACC
D17S800	17q21.2	168-178	0.73	Fw: HEX-GGTCTCATCCATCAGGTTTT
				Rev: ATAGACTGTGTACTGGGCATTGA
D17S951	17q21.2	170-188	0.77	Fw: FAM-GGCCTCCCAAACTGCTT
				Rev:TCTACCCCGATGAGCCA
D17S1861	17q21.31	94-116	0.83	Fw: HEX-AGGGGCAGCAGTCCTGTA
				Rev:ACATCATCCTGAAATCTAATGGG
D17S932	17q21.31	185-201	0.83	Fw: HEX-GCTAAAAATACACGGATGG
				Rev:TGCAAGACTGCGTCTC
Data were derived from NCBI (accessed may 2017); Chr, chromosome
